# Supplementary material for: Filamentation and biofilm formation are regulated by the phase-separation capacity of network transcription factors in Candida albicans
Source: PLoS Pathog. 2023 Dec 13;19(12):e1011833. doi: 10.1371/journal.ppat.1011833 (PMC10718430; doi:10.1371/journal.ppat.1011833)
Supplement: S1 Appendix — (XLSX) [file ppat.1011833.s004.xlsx]

## Sheet: Brg1
ORF	Gene	Expression in YF-to-S mutants compared to WT					Terms from the Process Ontology
orf19.85	GPX2	Down					Gene Ontology term	Cluster frequency	Background frequency	Corrected P-value	False discovery rate	Genes annotated to the term
orf19.269	SES1	Down					biological process involved in interspecies interaction between organisms | AmiGO	11 out of 59 genes, 18.6%	347 out of 6473 background genes, 5.4%	0.09268	0.46	ALS1, ALS3, ALS4, BUD2, CLA4, DFG16, HIS4, HSP21, IFF4, SSA2, SSK1
orf19.700	SEO1	Down
orf19.822	HSP21	Down					Terms from the Function Ontology
orf19.881	DFG16	Down					Gene Ontology term	Cluster frequency	Background frequency	Corrected P-value	False discovery rate	Genes annotated to the term
orf19.940	BUD2	Down					No significant terms were identified
orf19.1065	SSA2	Down
orf19.1066	GIG1	Down					Terms from the Component Ontology
orf19.1186		Down					Gene Ontology term	Cluster frequency	Background frequency	Corrected P-value	False discovery rate	Genes annotated to the term
orf19.1333	SNG3	Down					No significant terms were identified
orf19.1341	PRR2	Down
orf19.1722		Down
orf19.1724		Down
orf19.1816	ALS3	Down
orf19.1887		Down
orf19.1897		Down
orf19.1945	AUR1	Down
orf19.2021	HGT8	Up
orf19.2344	ASR1	Up
orf19.2434	NPL4	Down
orf19.2537		Down
orf19.2667	RPF1	Down
orf19.2834	RPD3	Down
orf19.3218		Down
orf19.3319		Up
orf19.3825	RCE1	Down
orf19.3859		Down
orf19.3878		Down
orf19.4555	ALS4	Up
orf19.4611		Down
orf19.4890	CLA4	Down
orf19.4936		Down
orf19.4936.1		Down
orf19.4979	KNS1	Down
orf19.5031	SSK1	Down
orf19.5289		Down
orf19.5532		Down
orf19.5639	HIS4	Up
orf19.5741	ALS1	Down
orf19.5820	UGA6	Down
orf19.5910		Down
orf19.6010	CDC5	Up
orf19.6143		Down
orf19.6156		Down
orf19.6220		Down
orf19.6408		Down
orf19.6512	EXO70	Down
orf19.6517	RAD14	Down
orf19.6580		Down
orf19.6654		Up
orf19.6671	LAP4	Down
orf19.6770		Down
orf19.7061		Up
orf19.7149		Up
orf19.7215		Down
orf19.7284	ASR2	Up
orf19.7395		Down
orf19.7472	IFF4	Up
orf19.7565	GNP3	Down

## Sheet: Efg1
ORF	Gene	Expression in YF-to-S mutants compared to WT					Terms from the Process Ontology
orf19.85	GPX2	Down					Gene Ontology term	Cluster frequency	Background frequency	Corrected P-value	False discovery rate	Genes annotated to the term
orf19.251	GLX3	Down					single-species biofilm formation on inanimate substrate | AmiGO	8 out of 82 genes, 9.8%	120 out of 6473 background genes, 1.9%	0.05207	0.18	ALS1, ALS3, BRG1, ECE1, HSP104, MET4, TEC1, WH11
orf19.309	DAL5	Up					proteolysis | AmiGO	24 out of 82 genes, 29.3%	870 out of 6473 background genes, 13.4%	0.05221	0.09	AOX1, ATG15, ATO6, C3_04920C_A, C5_02110W_A, CR_06990W_A, CR_08420W_A, GEF2, GLX3, HSP104, HSP12, HSP70, IFE2, KNS1, LAP4, LEU4, NPL4, PDX3, RAD14, SDS22, SSA2, STI1, WH11, YTA6
orf19.550	PDX3	Down					heat acclimation | AmiGO	2 out of 82 genes, 2.4%	2 out of 6473 background genes, 0.0%	0.06595	0.0933	HSP104, HSP21
orf19.552		Down					regulation of protein tyrosine phosphatase activity | AmiGO	2 out of 82 genes, 2.4%	2 out of 6473 background genes, 0.0%	0.06595	0.07	C5_02110W_A, HSP12
orf19.687		Down					negative regulation of protein tyrosine phosphatase activity | AmiGO	2 out of 82 genes, 2.4%	2 out of 6473 background genes, 0.0%	0.06595	0.056	C5_02110W_A, HSP12
orf19.700	SEO1	Down					cellular heat acclimation | AmiGO	2 out of 82 genes, 2.4%	2 out of 6473 background genes, 0.0%	0.06595	0.0467	HSP104, HSP21
orf19.820	SDS22	Down					trehalose metabolism in response to heat stress | AmiGO	2 out of 82 genes, 2.4%	2 out of 6473 background genes, 0.0%	0.06595	0.04	HSP104, HSP21
orf19.822	HSP21	Down					monoatomic anion transport | AmiGO	4 out of 82 genes, 4.9%	23 out of 6473 background genes, 0.4%	0.07336	0.035	DAL5, DAL9, GEF2, SEO1
orf19.882	HSP78	Down
orf19.936		Up					Terms from the Function Ontology
orf19.937		Up					Gene Ontology term	Cluster frequency	Background frequency	Corrected P-value	False discovery rate	Genes annotated to the term
orf19.1065	SSA2	Up					monoatomic anion transmembrane transporter activity | AmiGO	4 out of 82 genes, 4.9%	23 out of 6473 background genes, 0.4%	0.01393	0.12	DAL5, DAL9, GEF2, SEO1
orf19.1227	ZCF4	Up					monoatomic anion:monoatomic cation symporter activity | AmiGO	3 out of 82 genes, 3.7%	17 out of 6473 background genes, 0.3%	0.0926	0.32	DAL5, DAL9, SEO1
orf19.1296		Up
orf19.1656		Up					Terms from the Component Ontology
orf19.1759	PHO23	Down					Gene Ontology term	Cluster frequency	Background frequency	Corrected P-value	False discovery rate	Genes annotated to the term
orf19.1816	ALS3	Down					hyphal cell wall | AmiGO	10 out of 82 genes, 12.2%	69 out of 6473 background genes, 1.1%	8.68e-07	0	ALS1, ALS3, C5_02110W_A, ECE1, GLX3, HSP12, HSP70, PGA62, SSA2, WH11
orf19.1977	URA4	Up					cell wall | AmiGO	11 out of 82 genes, 13.4%	163 out of 6473 background genes, 2.5%	0.00042	0	ALS1, ALS3, C5_02110W_A, ECE1, GLX3, HSP12, HSP70, PGA62, RAX1, SSA2, WH11
orf19.2020	HGT6	Down					fungal-type cell wall | AmiGO	11 out of 82 genes, 13.4%	163 out of 6473 background genes, 2.5%	0.00042	0	ALS1, ALS3, C5_02110W_A, ECE1, GLX3, HSP12, HSP70, PGA62, RAX1, SSA2, WH11
orf19.2298	WBP1	Down					yeast-form cell wall | AmiGO	7 out of 82 genes, 8.5%	56 out of 6473 background genes, 0.9%	0.00043	0	ALS1, ALS3, C5_02110W_A, GLX3, HSP12, HSP70, WH11
orf19.2309	PET127	Up					external encapsulating structure | AmiGO	13 out of 82 genes, 15.9%	266 out of 6473 background genes, 4.1%	0.00192	0	ALS1, ALS3, C5_02110W_A, ECE1, GLX3, HGT6, HSP12, HSP70, PGA62, RAX1, SSA2, WBP1, WH11
orf19.2366		Up
orf19.2406		Down
orf19.2434	NPL4	Down
orf19.2633	HGT14	Up
orf19.2724		Down
orf19.2765	PGA62	Down
orf19.2885	PRI2	Up
orf19.3114		Down
orf19.3136		Down
orf19.3160	HSP12	Down
orf19.3192	STI1	Down
orf19.3329		Down
orf19.3337		Down
orf19.3374	ECE1	Down
orf19.3412	ATG15	Down
orf19.3522		Down
orf19.3548		Down
orf19.3548.1	WH11	Down
orf19.3621		Up
orf19.3655		Up
orf19.3704	DBP6	Up
orf19.3734	GEF2	Down
orf19.3763		Up
orf19.4056	BRG1	Down
orf19.4216		Down
orf19.4375		Down
orf19.4647	HAP3	Up
orf19.4774	AOX1	Down
orf19.4789		Up
orf19.4818		Down
orf19.4936.1		Down
orf19.4950	AKR1	Down
orf19.4979	KNS1	Down
orf19.4980	HSP70	Up
orf19.5288	IFE2	Down
orf19.5312	MET4	Up
orf19.5387	VPS8	Up
orf19.5504		Up
orf19.5532		Down
orf19.5741	ALS1	Down
orf19.5903	RAX1	Down
orf19.5908	TEC1	Down
orf19.5934		Up
orf19.5961		Down
orf19.6086	LEU4	Up
orf19.6307		Up
orf19.6308		Up
orf19.6387	HSP104	Up
orf19.6408		Down
orf19.6517	RAD14	Down
orf19.6580		Down
orf19.6654		Down
orf19.6671	LAP4	Down
orf19.6949		Up
orf19.6956	DAL9	Up
orf19.6995	ATO6	Down
orf19.7089	PMR1	Down
orf19.7485		Down
orf19.7558	YTA6	Down
orf19.7568		Down
