# Supplementary material for: Filamentation and biofilm formation are regulated by the phase-separation capacity of network transcription factors in Candida albicans
Source: PLoS Pathog. 2023 Dec 13;19(12):e1011833. doi: 10.1371/journal.ppat.1011833 (PMC10718430; doi:10.1371/journal.ppat.1011833)
Supplement: S2 Appendix — (XLSX) [file ppat.1011833.s005.xlsx]

## Sheet: NormCounts
	Brg1WTA	Brg1WTB	Brg1WTC	Efg1WTA	Efg1WTB	Efg1WTC	Brg1YFA	Brg1YFB	Brg1YFC	Efg1YFA	Efg1YFB	Efg1YFC
CD39	0	0	0	0	0	0	0	0	0	0	0	0
CaalfMp01	0	0	0	0	0	0	0	0	0	0	0	0
CaalfMp02	0	0	0	0	0.769113	0	0	0	0	0	0	0
CaalfMp03	6.76283	4.29788	0.949405	1.70696	1.53823	0	0.536752	3.38017	0.844297	2.05004	0	0
CaalfMp04	0	0	0	0	0	0	0	0	0	0	0	0
CaalfMp05	0	0.716314	1.89881	0	0	0	0	0	0	0	0	0
CaalfMp06	0	1.43263	0	0	0	0	0	0	0	0	0	0
CaalfMp07	0	0	0	0	0	0	0	0	0	0	0	0
CaalfMp08	0	0	0	0	0	0	0	0	0	0	0	0
CaalfMp08.1	0	0	0	0	0	0	0	0	0	0	0	0
CaalfMp08.2	0	0	0	0	0	0	0	0	0	0	0	0
CaalfMp08.3	0	0	0	0	0	0	0	0	0	0	0	0
CaalfMp08.4	0	0	0	0	0	0	0	0	0	0	0	0
CaalfMp09	1.69071	0.716314	0	0	0	0	0	0	0	0	0	0
CaalfMp10	0	0	0	0	0	0	0	0	0	0	0	0
CaalfMp11	1.69071	0	0	0	0	0	0	0	0	0	0	0
CaalfMp11.1	0	0	0	0	0	0	0	0	0	0	0	0
CaalfMp12	0	0	0	0	0	0	0	0	0	0	0	0
CaalfMp13	1.69071	0	0	0	0	0	0	0	0	0	0	0
CaalfMp14	0	0	0	0	0	0	0	0	0	0	0	0
CaalfMp15	0	0	0	0	0	0	0	0	0	0	0	0
CaalfMr16	0	1.43263	7.59524	0	2.30734	7.34488	8.58804	13.5207	0.844297	3.41673	0	3.28809
CaalfMr17	0	0.716314	0.949405	0	1.53823	1.04927	1.61026	1.12672	0	4.10008	0	0
CaalfMt18	0	0	0	0	0	0	0	0	0	0	0	0
CaalfMt19	0	0	0	0	0	0	0	0	0	0	0	0
CaalfMt20	0	0	0	0	0	0	0	0	0	0	0	0
CaalfMt21	0	0	0	0	0	0	0	0	0	0	0	0
CaalfMt22	0	0	0	0	0	0	0	0	0	0	0	0
CaalfMt23	0	0	0	0	0	0	0	0	0	0	0	0
CaalfMt24	0	0	0	0	0	0	0	0	0	0	0	0
CaalfMt25	0	0	0	0	0	0	0	0	0	0	0	0
CaalfMt26	0	0	0	0	0	0	0	0	0	0	0	0
CaalfMt27	0	0	0	0	0	0	0	0	0	0	0	0
CaalfMt28	0	0	0	0	0	0	0	0	0	0	0	0
CaalfMt29	0	0	0	0	0	0	0	0	0	0	0	0
CaalfMt30	0	0	0	0	0	0	0	0	0	0	0	0
CaalfMt31	0	0	0	0	0	0	0	0	0	0	0	0
CaalfMt32	0	0	0	0	0	0	0	0	0	0	0	0
CaalfMt33	0	0	0	0	0	0	0	0	0	0	0	0
CaalfMt34	0	0	0	0	0	0	0	0	0	0	0	0
CaalfMt35	0	0	0	0	0	0	0	0	0	0	0	0
CaalfMt36	0	0	0	0	0	0	0	0	0	0	0	0
CaalfMt37	0	0	0	0	0	0	0	0	0	0	0	0
CaalfMt38	0	0	0	0	0	0	0	0	0	0	0	0
CaalfMt39	0	0	0	0	0	0	0	0	0	0	0	0
CaalfMt40	0	0	0	0	0	0	0	0	0	0	0	0
CaalfMt41	0	0	0	0	0	0	0	0	0	0	0	0
CaalfMt42	0	0	0	0	0	0	0	0	0	0	0	0
CaalfMt43	0	0	0	0	0	0	0	0	0	0	0	0
CaalfMt44	0	0	0	0	0	0	0	0	0	0	0	0
CaalfMt45	0	0	0	0	0	0	0	0	0	0	0	0
CaalfMt46	0	0	0	0	0	0	0	0	0	0	0	0
CaalfMt47	0	0	0	0	0	0	0	0	0	0	0	0
ITS1	0	0	0	0	0	0	0	0	0	0	0	0
ITS2	0	0	0	0	0.769113	0	0	0	0	0	0	0
LSU-C2809	3.38141	2.86526	3.79762	1.70696	0.769113	1.04927	9.12479	12.3939	5.91008	10.9335	7.77786	4.93213
LSU-G1431	0	1.43263	0.949405	0	0.769113	0	0	2.25344	0	5.46677	3.88893	0.822022
RDN18	67.6283	60.8867	156.652	15.3627	214.582	262.317	167.467	202.81	98.7827	147.603	47.9634	81.3801
RDN25	82.8447	120.341	484.196	133.143	595.293	664.187	547.488	440.548	226.272	293.839	103.705	152.896
RDN5	0	0	0.949405	8.53481	2.30734	3.14781	4.29402	9.01377	3.37719	30.0673	10.3705	5.75415
RDN58	0	0	0	6.82785	0	1.04927	0	0	0	0	0	0
RPR1	0	0.716314	0	0	0	2.09854	4.29402	2.25344	0	0.683347	0	3.28809
SCR1	1.69071	0.716314	6.64583	0	0	5.24635	0.536752	1.12672	0	2.05004	10.3705	3.28809
SNRNAU1	0	0	0	0	0	0	3.75727	2.25344	0	0	0	0.822022
SNRNAU2	0	0	0.949405	0	0	0	0.536752	0	1.68859	0	0	0
SNRNAU4	0	0	1.89881	1.70696	0	0	0.536752	0	0	0	3.88893	0
SNRNAU5	0	0	0	0	0	0	0	0	0	0	0	0
SNRNAU6	0	0	0	0	0	0	0	0	0	0	0	0
TER1	8.45354	17.1915	8.54464	30.7253	20.766	18.8868	17.1761	23.6612	34.6162	9.56685	15.5557	8.22022
orf19.10	20.2885	24.3547	8.54464	22.1905	8.46024	6.29561	16.1026	45.0689	29.5504	30.7506	54.445	36.991
orf19.100	28.742	22.922	21.8363	6.82785	24.6116	13.6405	26.8376	28.168	18.5745	20.5004	20.7409	16.4404
orf19.1002	0	7.87945	1.89881	5.12089	5.38379	2.09854	6.44103	4.50689	1.68859	2.05004	0	0
orf19.1005	5.07212	4.29788	0	1.70696	3.07645	5.24635	7.51453	12.3939	9.28726	6.15012	6.48155	4.93213
orf19.1007	3.38141	6.44683	8.54464	8.53481	1.53823	8.39415	8.58804	9.01377	5.91008	2.05004	1.29631	4.93213
orf19.1008	0	0.716314	1.89881	0	0	0	0	2.25344	0.844297	15.0336	1.29631	0
orf19.1009	0	0	0	1.70696	0	0	0	0	0	1.36669	0	0.822022
orf19.101	10.1442	7.16314	5.69643	11.9487	7.69113	3.14781	4.83077	5.63361	4.22148	10.9335	3.88893	4.93213
orf19.1010	169.071	137.532	69.3065	158.747	56.1452	78.6952	48.8445	84.5041	58.2565	77.2182	150.372	98.6426
orf19.1011	40.577	63.0356	60.7619	44.381	51.5306	43.02	44.5505	59.7163	44.7477	53.9844	53.1487	48.4993
orf19.1012	8.45354	0	0.949405	3.41392	3.84556	10.4927	4.83077	5.63361	9.28726	7.51681	10.3705	4.11011
orf19.102	11.835	5.0142	3.79762	10.2418	5.38379	4.19708	3.75727	6.76033	6.75437	0.683347	1.29631	0.822022
orf19.1026	20.2885	9.31208	6.64583	10.2418	12.3058	2.09854	11.2718	2.25344	11.8202	10.2502	3.88893	6.57617
orf19.1026.1	1.69071	1.43263	1.89881	1.70696	0.769113	1.04927	1.0735	6.76033	1.68859	3.41673	5.18524	1.64404
orf19.1027	1.69071	12.1773	7.59524	15.3627	5.38379	7.34488	11.2718	2.25344	11.8202	4.78343	5.18524	4.93213
orf19.1028	1.69071	10.0284	10.4435	11.9487	3.84556	12.5912	11.8086	1.12672	10.9759	4.10008	9.07416	5.75415
orf19.1029	1.69071	10.0284	8.54464	10.2418	6.1529	10.4927	15.0291	11.2672	7.59867	6.83347	9.07416	8.22022
orf19.103	0	0	0	0	0	0	0	0	1.68859	0	0	0
orf19.1030	16.9071	19.3405	43.6726	13.6557	36.1483	35.6751	28.9846	13.5207	26.1732	24.6005	16.852	18.0845
orf19.1031	5.07212	4.29788	13.2917	1.70696	15.3823	12.5912	8.05129	6.76033	13.5087	14.3503	5.18524	7.3982
orf19.1032	5.07212	9.31208	7.59524	8.53481	13.0749	14.6898	6.44103	7.88705	10.1316	8.88351	3.88893	9.04224
orf19.1033	59.1748	45.1278	45.5714	59.7437	27.6881	50.3649	35.9624	37.1818	53.1907	39.6341	80.3712	65.7617
orf19.1034	10.1442	5.73051	7.59524	1.70696	13.844	6.29561	10.1983	4.50689	10.9759	6.15012	10.3705	6.57617
orf19.1035	60.8655	51.5746	43.6726	37.5532	12.3058	20.9854	30.0581	36.0551	54.035	32.1173	19.4446	16.4404
orf19.1036	10.1442	18.6242	23.7351	5.12089	36.1483	30.4288	26.8376	18.0275	42.2148	34.1673	18.1483	27.1267
orf19.1037	0	1.43263	4.74702	0	7.69113	4.19708	0.536752	0	0.844297	2.05004	0	9.04224
orf19.1039	1.69071	1.43263	0	1.70696	3.84556	3.14781	5.90428	2.25344	3.37719	6.83347	10.3705	4.11011
orf19.104	0	0.716314	1.89881	0	0.769113	0	5.36752	4.50689	0.844297	0.683347	0	0
orf19.1040	82.8447	99.5676	56.9643	139.971	49.9923	61.9069	67.6308	64.2231	78.5196	93.6185	160.742	71.5159
orf19.1041	28.742	36.532	14.2411	15.3627	9.99847	30.4288	22.0069	41.6887	35.4605	68.3347	32.4077	37.813
orf19.1042	8.45354	9.31208	49.369	1.70696	45.3777	57.7098	56.8958	32.6749	17.7302	38.9508	14.2594	35.3469
orf19.1043	65.9376	73.7803	30.3809	58.0367	23.8425	34.6259	33.8154	74.3636	50.6578	45.1009	76.4822	65.7617
orf19.1045	45.6491	36.532	47.4702	8.53481	37.6865	33.5766	52.065	45.0689	54.8793	48.5176	53.1487	44.3892
orf19.1047	37.1956	58.7377	72.1548	46.088	63.0673	34.6259	38.6462	46.1956	37.9934	62.1845	86.8527	59.1856
orf19.1048	0	5.0142	2.84821	6.82785	3.07645	1.04927	2.14701	0	4.22148	8.20016	6.48155	4.11011
orf19.1049	0	1.43263	0.949405	1.70696	2.30734	0	0	1.12672	0.844297	4.10008	14.2594	5.75415
orf19.105	5.07212	3.58157	29.4315	0	4.61468	6.29561	16.6393	11.2672	6.75437	5.46677	3.88893	1.64404
orf19.1050	0	5.73051	1.89881	18.7766	4.61468	2.09854	6.44103	6.76033	10.1316	10.2502	23.3336	9.86426
orf19.1051	3.38141	7.16314	59.8125	3.41392	47.685	52.4635	67.0941	34.9284	29.5504	94.9852	37.593	61.6516
orf19.1052	5.07212	5.0142	18.9881	6.82785	4.61468	7.34488	18.7863	14.6474	6.75437	23.9171	9.07416	23.8386
orf19.1053	3.38141	4.29788	6.64583	8.53481	9.99847	13.6405	11.8086	13.5207	9.28726	6.83347	16.852	5.75415
orf19.1054	3.38141	8.59577	9.49405	13.6557	7.69113	7.34488	6.97778	3.38017	10.9759	6.83347	1.29631	3.28809
orf19.1055	30.4327	30.8015	35.128	8.53481	49.9923	44.0693	24.6906	12.3939	24.4846	31.4339	46.6671	27.9487
orf19.1057	30.4327	12.1773	7.59524	18.7766	16.1514	16.7883	8.58804	12.3939	13.5087	15.717	24.6299	29.5928
orf19.1058	8.45354	12.1773	18.0387	8.53481	20.766	18.8868	16.6393	18.0275	15.1973	20.5004	7.77786	16.4404
orf19.1059	18.5978	22.2057	96.8393	17.0696	123.058	95.4835	164.246	109.292	104.693	184.504	85.5564	192.353
orf19.1060	0	0	0.949405	6.82785	0.769113	5.24635	0.536752	0	5.06578	0	2.59262	0.822022
orf19.1061	13.5257	11.461	33.2292	5.12089	39.9939	46.1678	63.8735	28.168	22.796	86.1017	7.77786	63.2957
orf19.1062	30.4327	35.8157	18.0387	136.557	48.4541	31.4781	33.8154	61.9697	77.6753	15.0336	40.1856	30.4148
orf19.1063	6.76283	7.87945	1.89881	5.12089	3.84556	5.24635	6.44103	1.12672	4.22148	3.41673	9.07416	1.64404
orf19.1064	233.318	263.604	200.324	204.835	186.894	204.607	126.137	145.347	173.925	167.42	257.966	180.845
orf19.1065	226.555	239.249	408.244	56.3297	454.546	485.812	49.918	24.7879	20.2631	63.5512	64.8155	60.0076
orf19.1066	142.019	128.937	54.1161	170.696	46.1468	66.104	22.5436	27.0413	32.0833	75.8515	130.927	80.5581
orf19.1067	282.348	282.944	152.854	250.923	71.5275	86.0401	204.503	313.229	327.587	84.0516	169.817	96.9986
orf19.1069	67.6283	65.9009	109.182	6.82785	142.286	87.0893	93.9317	86.7576	65.8551	61.5012	55.7413	88.7783
orf19.107	65.9376	43.6952	28.4821	75.1063	24.6116	35.6751	33.8154	37.1818	36.3048	32.8006	29.8151	26.3047
orf19.1070	5.07212	4.29788	1.89881	15.3627	4.61468	2.09854	2.68376	2.25344	8.44297	6.83347	5.18524	2.46607
orf19.1075	439.584	351.71	182.286	363.583	135.364	175.228	195.378	301.961	305.635	192.704	370.744	209.616
orf19.1077	5.07212	5.73051	3.79762	1.70696	9.99847	9.44342	16.6393	18.0275	10.1316	34.1673	11.6668	16.4404
orf19.1078	1.69071	1.43263	5.69643	0	9.22935	5.24635	10.735	4.50689	0.844297	6.83347	3.88893	4.93213
orf19.1080	55.7933	52.2909	32.2798	63.1576	25.3807	43.02	43.477	65.3499	45.592	53.301	82.9638	66.5838
orf19.1082	21.9792	15.0426	11.3929	18.7766	4.61468	10.4927	8.58804	14.6474	9.28726	15.717	31.1114	22.1946
orf19.1082.1	3.38141	5.0142	28.4821	3.41392	36.9174	24.1332	31.6684	19.1543	8.44297	28.0172	3.88893	6.57617
orf19.1083	126.803	112.461	65.5089	189.473	59.2217	68.2025	70.8513	94.6446	85.274	86.1017	158.15	110.973
orf19.1084	20.2885	20.7731	26.5833	1.70696	23.0734	32.5273	34.3522	9.01377	13.5087	15.717	10.3705	18.0845
orf19.1085	13.5257	13.61	37.0268	5.12089	33.841	28.3303	41.8667	16.9008	28.7061	27.3339	19.4446	35.3469
orf19.1086	13.5257	14.3263	21.8363	10.2418	15.3823	26.2317	15.5658	12.3939	2.53289	16.4003	1.29631	9.04224
orf19.1087	10.1442	5.0142	4.74702	0	6.92202	6.29561	8.05129	6.76033	5.91008	9.56685	7.77786	3.28809
orf19.1089	1.69071	6.44683	17.0893	0	9.99847	9.44342	5.90428	7.88705	5.91008	5.46677	2.59262	9.04224
orf19.109	10.1442	8.59577	17.0893	23.8975	10.7676	6.29561	17.7128	12.3939	10.1316	6.15012	6.48155	11.5083
orf19.1090	15.2164	8.59577	1.89881	25.6044	2.30734	5.24635	7.51453	9.01377	5.91008	15.0336	10.3705	10.6863
orf19.1091	20.2885	11.461	15.1905	3.41392	13.0749	8.39415	9.66154	7.88705	15.1973	12.9836	9.07416	11.5083
orf19.1092	5.07212	13.61	15.1905	15.3627	19.2278	13.6405	10.735	6.76033	16.0416	16.4003	15.5557	12.3303
orf19.1093	5.07212	15.0426	22.7857	5.12089	32.3027	23.0839	8.05129	2.25344	5.06578	19.8171	11.6668	19.7285
orf19.1095	38.8863	40.1136	27.5327	49.5019	30.7645	39.8722	27.9111	14.6474	21.1074	60.1345	64.8155	70.6939
orf19.1096	13.5257	8.59577	14.2411	13.6557	7.69113	17.8376	4.29402	6.76033	12.6645	11.6169	7.77786	23.0166
orf19.1097	5.07212	3.58157	26.5833	0	16.9205	14.6898	66.0206	55.2094	18.5745	4.78343	3.88893	4.11011
orf19.11	1.69071	0.716314	0	3.41392	0	1.04927	3.22051	4.50689	0.844297	2.73339	1.29631	1.64404
orf19.1105	5.07212	17.1915	4.74702	18.7766	6.92202	8.39415	3.22051	19.1543	18.5745	11.6169	12.9631	4.93213
orf19.1105.2	10.1442	12.1773	67.4077	20.4835	39.9939	90.2371	42.4034	48.449	19.4188	49.8843	25.9262	36.169
orf19.1105.3	27.0513	8.59577	4.74702	13.6557	8.46024	4.19708	4.29402	9.01377	5.91008	15.717	10.3705	4.93213
orf19.1106	0	7.16314	5.69643	15.3627	3.07645	4.19708	2.68376	9.01377	11.8202	38.2674	22.0373	18.9065
orf19.1107	6.76283	8.59577	25.6339	3.41392	33.0719	26.2317	30.0581	16.9008	20.2631	18.4504	15.5557	28.7708
orf19.1108	40.577	29.3689	12.3423	35.8462	11.5367	19.9361	17.7128	23.6612	26.1732	10.9335	31.1114	24.6607
orf19.1109	0	0	2.84821	0	3.07645	0	4.83077	0	1.68859	4.10008	1.29631	3.28809
orf19.111	21.9792	26.5036	75.9524	8.53481	61.529	53.5127	19.3231	7.88705	16.8859	34.1673	24.6299	20.5505
orf19.1110	8.45354	3.58157	8.54464	13.6557	9.22935	7.34488	10.1983	4.50689	5.91008	15.717	20.7409	17.2625
orf19.1111	3.38141	8.59577	12.3423	5.12089	6.1529	14.6898	8.58804	2.25344	9.28726	33.484	7.77786	10.6863
orf19.1112	13.5257	4.29788	8.54464	8.53481	17.6896	12.5912	8.05129	6.76033	5.91008	8.88351	6.48155	7.3982
orf19.1113	1.69071	2.14894	0.949405	0	0.769113	0	2.68376	0	5.91008	0	1.29631	2.46607
orf19.1114	6.76283	2.14894	3.79762	6.82785	13.844	9.44342	18.7863	7.88705	5.91008	3.41673	3.88893	2.46607
orf19.1115	11.835	7.87945	7.59524	5.12089	10.7676	8.39415	16.1026	9.01377	22.796	7.51681	2.59262	3.28809
orf19.1116	0	0.716314	0.949405	0	0.769113	2.09854	1.61026	10.1405	2.53289	2.05004	0	0
orf19.1117	0	0	0	6.82785	2.30734	0	1.0735	2.25344	1.68859	0.683347	1.29631	0
orf19.1119	5.07212	9.31208	22.7857	8.53481	14.6131	3.14781	12.3453	1.12672	8.44297	10.2502	1.29631	4.93213
orf19.1120	10.1442	5.0142	2.84821	17.0696	3.07645	11.542	6.44103	11.2672	17.7302	4.10008	11.6668	6.57617
orf19.1121	5.07212	3.58157	7.59524	1.70696	9.99847	3.14781	5.36752	9.01377	1.68859	2.05004	3.88893	2.46607
orf19.1122	3.38141	0	0	0	1.53823	1.04927	1.61026	0	2.53289	4.78343	19.4446	1.64404
orf19.1123	1.69071	13.61	4.74702	18.7766	3.84556	1.04927	2.14701	3.38017	7.59867	1.36669	3.88893	1.64404
orf19.1124	37.1956	20.7731	12.3423	56.3297	19.9969	16.7883	16.1026	14.6474	14.353	12.3002	7.77786	11.5083
orf19.1124.2	0	0	1.89881	0	3.07645	1.04927	2.14701	0	0	2.73339	0	0
orf19.113	3.38141	6.44683	4.74702	5.12089	4.61468	4.19708	2.68376	4.50689	1.68859	2.05004	2.59262	0.822022
orf19.1133	5.07212	2.14894	1.89881	3.41392	7.69113	6.29561	13.4188	2.25344	4.22148	30.0673	5.18524	4.93213
orf19.1135	10.1442	5.0142	18.0387	3.41392	33.0719	17.8376	24.6906	14.6474	22.796	18.4504	18.1483	27.1267
orf19.1136	54.1026	54.4399	17.0893	61.4506	16.9205	25.1825	18.7863	33.8017	38.8376	21.8671	47.9634	45.2112
orf19.1137	37.1956	25.7873	30.3809	30.7253	23.8425	32.5273	35.4257	33.8017	44.7477	44.4175	50.5561	34.5249
orf19.1139	43.9584	39.3973	59.8125	30.7253	77.6804	46.1678	47.2342	42.8154	43.0591	43.0508	53.1487	48.4993
orf19.114	0	1.43263	0.949405	0	1.53823	2.09854	3.22051	0	0	0.683347	0	0
orf19.1140	0	5.0142	6.64583	1.70696	23.0734	7.34488	12.3453	5.63361	8.44297	5.46677	5.18524	16.4404
orf19.1142	0	1.43263	2.84821	0	9.99847	4.19708	4.83077	1.12672	2.53289	6.83347	1.29631	6.57617
orf19.1143	3.38141	2.14894	0.949405	0	4.61468	12.5912	4.29402	1.12672	1.68859	6.15012	2.59262	0.822022
orf19.1144	11.835	22.2057	19.9375	17.0696	36.9174	19.9361	20.9333	14.6474	16.8859	13.6669	9.07416	15.6184
orf19.1146	0	1.43263	0	0	0	2.09854	0	1.12672	0	0	3.88893	1.64404
orf19.1148	0	4.29788	0	0	2.30734	1.04927	0.536752	10.1405	0.844297	4.78343	7.77786	9.86426
orf19.1149	5.07212	8.59577	30.3809	3.41392	48.4541	30.4288	50.9915	37.1818	34.6162	15.717	15.5557	26.3047
orf19.115	5.07212	14.3263	9.49405	8.53481	1.53823	7.34488	6.97778	2.25344	5.91008	6.83347	7.77786	9.04224
orf19.1150	23.6699	15.0426	21.8363	40.9671	29.2263	30.4288	20.9333	12.3939	22.796	25.9672	22.0373	25.4827
orf19.1150.1	2613.83	2394.64	1786.78	2120.05	918.321	1582.3	1309.14	2312.03	1965.52	893.134	1435.01	1295.51
orf19.1152	223.173	210.596	206.97	322.616	188.433	223.494	145.46	175.769	157.039	358.757	540.561	436.494
orf19.1153	69.319	98.135	89.244	95.5899	67.6819	60.8576	85.3436	45.0689	45.592	38.2674	63.5192	37.813
orf19.1154	10.1442	7.16314	22.7857	1.70696	28.4572	34.6259	27.9111	9.01377	21.9517	20.5004	6.48155	28.7708
orf19.1155	1.69071	0	1.89881	1.70696	6.92202	1.04927	1.61026	3.38017	1.68859	4.10008	0	2.46607
orf19.1156	5.07212	5.0142	3.79762	11.9487	4.61468	6.29561	2.14701	4.50689	5.91008	2.73339	2.59262	6.57617
orf19.1158	10.1442	15.7589	5.69643	15.3627	1.53823	9.44342	6.44103	10.1405	10.9759	6.15012	6.48155	4.11011
orf19.1159	13.5257	9.31208	13.2917	1.70696	16.1514	6.29561	14.4923	3.38017	11.8202	6.83347	5.18524	4.93213
orf19.1160	33.8141	26.5036	11.3929	8.53481	9.99847	15.739	17.1761	21.4077	25.3289	17.767	23.3336	27.1267
orf19.1161	35.5049	36.532	116.777	13.6557	106.907	84.9908	87.4907	40.562	44.7477	60.1345	23.3336	46.8552
orf19.1162	20.2885	18.6242	19.9375	15.3627	24.6116	12.5912	13.4188	7.88705	12.6645	12.9836	9.07416	18.0845
orf19.1162.1	20.2885	36.532	17.0893	34.1392	4.61468	16.7883	18.7863	29.2948	26.1732	5.46677	19.4446	22.1946
orf19.1163	1.69071	4.29788	1.89881	66.5715	9.99847	7.34488	17.1761	4.50689	10.1316	8.88351	5.18524	3.28809
orf19.1164	13.5257	9.31208	45.5714	0	41.5321	34.6259	31.1316	21.4077	12.6645	25.2838	10.3705	35.3469
orf19.1166	10.1442	8.59577	29.4315	0	43.0703	28.3303	23.0804	21.4077	8.44297	13.6669	16.852	18.0845
orf19.1167	0	2.86526	0.949405	0	0	1.04927	1.61026	1.12672	5.91008	0	0	0.822022
orf19.1168	0	1.43263	4.74702	0	3.07645	5.24635	5.36752	3.38017	3.37719	4.78343	0	0.822022
orf19.1169	6.76283	13.61	11.3929	1.70696	6.92202	1.04927	15.0291	2.25344	21.1074	5.46677	7.77786	2.46607
orf19.117	16.9071	38.681	50.3184	15.3627	29.2263	44.0693	22.5436	22.5344	22.796	35.534	16.852	30.4148
orf19.1170	8.45354	7.16314	2.84821	3.41392	2.30734	3.14781	4.83077	6.76033	1.68859	11.6169	3.88893	4.93213
orf19.1171	1.69071	5.73051	3.79762	20.4835	3.07645	2.09854	5.36752	5.63361	6.75437	1.36669	10.3705	0.822022
orf19.1177	306.018	265.753	175.64	392.601	140.748	174.179	164.783	274.92	232.182	271.289	315.003	304.97
orf19.1178	13.5257	10.0284	6.64583	6.82785	0.769113	13.6405	1.61026	10.1405	5.06578	6.15012	2.59262	6.57617
orf19.1179	108.205	106.014	62.6607	112.659	33.0719	46.1678	48.3077	105.912	70.9209	63.5512	98.5195	81.3801
orf19.118	99.7517	73.7803	179.437	25.6044	169.205	171.031	101.446	84.5041	91.184	90.2018	40.1856	79.7361
orf19.1180	57.484	47.2767	28.4821	360.169	88.448	57.7098	76.7556	73.2369	87.8069	50.5677	31.1114	36.169
orf19.1181	779.416	793.676	382.61	1053.2	324.566	458.531	515.282	926.165	905.93	466.042	915.194	536.78
orf19.1182	3.38141	2.14894	15.1905	3.41392	13.0749	14.6898	15.5658	7.88705	11.8202	10.2502	2.59262	12.3303
orf19.1183	25.3606	22.2057	36.0774	11.9487	34.6101	19.9361	39.1829	30.4215	30.3947	23.2338	9.07416	23.0166
orf19.1185	8.45354	10.0284	42.7232	3.41392	21.5352	18.8868	38.1094	13.5207	5.91008	17.767	14.2594	23.0166
orf19.1186	37.1956	35.8157	34.1786	27.3114	19.2278	20.9854	6.44103	5.63361	4.22148	4.78343	5.18524	8.22022
orf19.1187	47.3398	60.1704	90.1934	46.088	131.518	109.124	86.9539	43.9422	42.2148	87.4684	75.1859	110.151
orf19.1189	30.4327	48.7094	95.8899	6.82785	69.9893	78.6952	99.2992	91.2645	58.2565	30.7506	18.1483	36.169
orf19.119	13.5257	39.3973	16.1399	15.3627	2.30734	18.8868	5.36752	7.88705	12.6645	3.41673	3.88893	5.75415
orf19.1190	25.3606	17.1915	43.6726	5.12089	62.2981	54.562	62.2633	15.7741	30.3947	28.0172	20.7409	25.4827
orf19.1191	16.9071	38.681	28.4821	11.9487	33.0719	29.3795	38.6462	15.7741	30.3947	34.1673	29.8151	44.3892
orf19.1192	16.9071	17.1915	16.1399	25.6044	17.6896	20.9854	21.4701	24.7879	23.6403	16.4003	32.4077	18.9065
orf19.1193	108.205	93.8371	311.405	23.8975	387.633	274.908	319.904	210.697	178.147	158.536	90.7416	180.845
orf19.1195	82.8447	78.0782	24.6845	92.1759	21.5352	35.6751	33.2787	60.843	48.1249	48.5176	82.9638	64.9397
orf19.1196	86.2261	72.3477	54.1161	124.608	83.8333	78.6952	65.4838	75.4904	86.1183	54.6677	63.5192	66.5838
orf19.1198	1.69071	0.716314	5.69643	1.70696	5.38379	8.39415	10.1983	13.5207	4.22148	10.2502	3.88893	5.75415
orf19.1199	18.5978	16.4752	40.8244	8.53481	54.607	25.1825	31.6684	27.0413	11.8202	39.6341	11.6668	20.5505
orf19.120	37.1956	58.0214	14.2411	40.9671	19.2278	12.5912	30.5949	19.1543	46.4363	26.6505	40.1856	49.3213
orf19.1200	23.6699	20.7731	12.3423	17.0696	13.0749	12.5912	11.2718	19.1543	12.6645	12.3002	24.6299	15.6184
orf19.1201	25.3606	35.8157	18.9881	30.7253	20.766	25.1825	34.8889	37.1818	15.1973	49.201	50.5561	57.5415
orf19.1202	10.1442	20.7731	17.0893	20.4835	10.7676	9.44342	18.7863	23.6612	13.5087	17.0837	9.07416	19.7285
orf19.1203	10.1442	7.87945	10.4435	0	19.9969	15.739	35.9624	19.1543	10.1316	11.6169	19.4446	11.5083
orf19.1203.1	3.38141	6.44683	18.0387	5.12089	21.5352	16.7883	13.9556	19.1543	14.353	25.2838	6.48155	10.6863
orf19.1204	179.215	135.383	103.485	163.868	59.9908	115.42	105.203	149.854	119.046	156.486	147.779	232.632
orf19.1207	5.07212	4.29788	1.89881	6.82785	4.61468	2.09854	3.22051	12.3939	5.91008	8.20016	22.0373	10.6863
orf19.1208	0	1.43263	3.79762	1.70696	23.0734	5.24635	2.68376	0	0	6.15012	0	0.822022
orf19.121	0	1.43263	5.69643	0	0.769113	1.04927	2.68376	1.12672	1.68859	2.05004	9.07416	0
orf19.1210	123.422	159.022	93.0417	155.334	99.2156	118.567	71.9248	132.953	108.914	157.17	241.114	170.981
orf19.1212	10.1442	20.0568	30.3809	5.12089	25.3807	24.1332	25.7641	20.281	17.7302	32.1173	35.0003	23.8386
orf19.1214	27.0513	53.0072	55.0655	8.53481	59.2217	40.9215	65.4838	72.1102	50.6578	58.7678	33.704	45.2112
orf19.1215	86.2261	70.1988	23.7351	49.5019	24.6116	45.1186	39.7197	27.0413	37.9934	30.0673	36.2967	24.6607
orf19.1217	5.07212	7.16314	7.59524	0	6.92202	14.6898	5.36752	2.25344	0.844297	2.73339	6.48155	10.6863
orf19.1219	1.69071	2.14894	1.89881	0	6.92202	8.39415	0.536752	2.25344	1.68859	17.0837	0	0.822022
orf19.122	99.7517	112.461	62.6607	83.6411	45.3777	40.9215	95.5419	149.854	153.662	73.1181	105.001	69.8718
orf19.1220	99.7517	110.312	102.536	34.1392	134.595	100.73	105.74	90.1377	106.381	83.3683	95.9269	69.8718
orf19.1221	5.07212	7.16314	19.9375	1.70696	19.2278	17.8376	13.9556	6.76033	13.5087	10.2502	3.88893	10.6863
orf19.1223	10.1442	2.86526	6.64583	6.82785	9.99847	6.29561	5.36752	3.38017	2.53289	4.10008	6.48155	13.1523
orf19.1224	18.5978	22.2057	43.6726	42.674	79.9877	57.7098	15.5658	31.5482	23.6403	38.9508	22.0373	36.991
orf19.1225	11.835	10.0284	18.9881	3.41392	6.92202	5.24635	9.66154	9.01377	16.8859	23.9171	22.0373	9.04224
orf19.1227	1.69071	5.73051	2.84821	6.82785	3.07645	1.04927	4.83077	5.63361	5.06578	32.1173	37.593	10.6863
orf19.1228	3.38141	5.0142	3.79762	5.12089	9.99847	5.24635	2.68376	3.38017	6.75437	8.20016	3.88893	9.04224
orf19.1229	8.45354	17.9079	17.0893	3.41392	14.6131	17.8376	13.4188	6.76033	10.9759	17.767	3.88893	4.11011
orf19.123	1.69071	1.43263	0.949405	3.41392	1.53823	11.542	2.14701	1.12672	0.844297	10.9335	5.18524	4.11011
orf19.1232	3.38141	6.44683	9.49405	3.41392	5.38379	4.19708	4.83077	9.01377	10.1316	12.9836	2.59262	4.11011
orf19.1233	13.5257	20.0568	32.2798	0	55.3761	46.1678	23.0804	14.6474	17.7302	14.3503	22.0373	15.6184
orf19.1234	1.69071	0.716314	2.84821	5.12089	6.1529	2.09854	3.22051	0	1.68859	6.15012	1.29631	0.822022
orf19.1235	6.76283	10.7447	18.0387	10.2418	12.3058	12.5912	15.5658	6.76033	16.0416	17.0837	14.2594	23.0166
orf19.1236	3.38141	5.0142	13.2917	5.12089	18.4587	9.44342	17.7128	10.1405	10.9759	18.4504	12.9631	8.22022
orf19.1237	76.0818	59.4541	25.6339	56.3297	19.2278	31.4781	43.477	55.2094	65.0108	41.6841	86.8527	58.3635
orf19.1238	8.45354	7.16314	20.8869	13.6557	7.69113	17.8376	9.66154	5.63361	15.1973	21.1837	10.3705	12.3303
orf19.1239	0	0.716314	0	0	0.769113	0	0.536752	0	1.68859	2.05004	2.59262	1.64404
orf19.124	11.835	10.7447	23.7351	3.41392	15.3823	14.6898	5.90428	9.01377	4.22148	24.6005	10.3705	7.3982
orf19.1240	5.07212	10.0284	17.0893	8.53481	25.3807	17.8376	32.7419	10.1405	30.3947	21.8671	10.3705	11.5083
orf19.1244	3.38141	2.86526	12.3423	0	11.5367	13.6405	8.58804	5.63361	5.91008	5.46677	5.18524	6.57617
orf19.1246	6.76283	9.31208	26.5833	5.12089	34.6101	28.3303	45.624	22.5344	21.9517	21.1837	5.18524	21.3726
orf19.1247	21.9792	26.5036	7.59524	29.0184	5.38379	13.6405	17.1761	24.7879	30.3947	18.4504	40.1856	17.2625
orf19.1248	27.0513	26.5036	21.8363	30.7253	13.0749	19.9361	28.9846	12.3939	20.2631	29.3839	42.7782	30.4148
orf19.1249	10.1442	33.6668	18.9881	46.088	15.3823	8.39415	19.8598	30.4215	15.1973	23.2338	16.852	16.4404
orf19.125	30.4327	6.44683	7.59524	61.4506	11.5367	14.6898	7.51453	20.281	19.4188	2.05004	7.77786	7.3982
orf19.1250	40.577	24.3547	34.1786	23.8975	20.766	34.6259	33.8154	30.4215	27.8618	28.7006	36.2967	46.0332
orf19.1251	96.3703	79.5109	44.622	90.469	37.6865	28.3303	38.6462	79.9973	47.2806	56.0344	101.112	60.8296
orf19.1252	59.1748	109.596	163.298	10.2418	208.43	147.947	150.291	110.419	96.2498	102.502	89.4453	103.575
orf19.1253	13.5257	11.461	27.5327	5.12089	29.2263	27.281	30.5949	14.6474	8.44297	23.2338	15.5557	34.5249
orf19.1254	5.07212	10.7447	49.369	6.82785	53.8379	34.6259	32.2051	15.7741	24.4846	45.1009	18.1483	31.2368
orf19.1255	0	4.29788	6.64583	5.12089	3.84556	2.09854	5.36752	3.38017	5.06578	0.683347	0	7.3982
orf19.1257	0	0	0	5.12089	1.53823	1.04927	1.0735	2.25344	5.06578	0.683347	3.88893	0
orf19.1258	0	0.716314	1.89881	3.41392	6.1529	1.04927	9.12479	3.38017	2.53289	4.78343	1.29631	1.64404
orf19.1259	6.76283	15.0426	18.9881	6.82785	20.766	17.8376	25.2274	13.5207	21.9517	10.2502	11.6668	23.8386
orf19.1260	5.07212	8.59577	3.79762	1.70696	8.46024	4.19708	13.9556	12.3939	9.28726	6.83347	2.59262	3.28809
orf19.1261	1.69071	7.16314	9.49405	3.41392	21.5352	22.0347	14.4923	13.5207	4.22148	21.1837	5.18524	9.86426
orf19.1263	3.38141	3.58157	8.54464	17.0696	7.69113	11.542	5.90428	10.1405	14.353	6.83347	5.18524	6.57617
orf19.1264	0	0	0	8.53481	3.84556	1.04927	3.22051	2.25344	10.9759	4.10008	0	1.64404
orf19.1265	32.1234	27.2199	24.6845	47.7949	11.5367	13.6405	16.6393	28.168	25.3289	13.6669	28.5188	14.7964
orf19.1266	405.77	440.533	195.577	522.33	185.356	230.839	289.31	517.165	488.848	267.189	619.636	368.266
orf19.1267	27.0513	28.6526	37.9762	6.82785	44.6085	34.6259	42.9402	38.3085	39.6819	28.0172	19.4446	18.0845
orf19.1267.1	1.69071	0	0	1.70696	0	0	2.68376	1.12672	0.844297	2.05004	0	0
orf19.1268	3.38141	6.44683	2.84821	5.12089	3.07645	1.04927	1.0735	5.63361	2.53289	3.41673	0	0.822022
orf19.1270	246.843	242.114	122.473	194.594	61.529	91.2864	98.7625	211.824	128.333	66.968	152.964	96.1765
orf19.1272	8.45354	5.0142	5.69643	6.82785	3.07645	6.29561	3.22051	4.50689	8.44297	8.20016	1.29631	7.3982
orf19.1273	0	0	1.89881	0	0	0	3.22051	1.12672	0.844297	0.683347	0	3.28809
orf19.1274	0	0	1.89881	0	1.53823	1.04927	1.61026	1.12672	0	0.683347	1.29631	0.822022
orf19.1275	158.926	166.901	74.0536	174.11	60.7599	67.1532	64.9471	111.545	120.734	66.968	202.224	124.125
orf19.1276	3.38141	10.0284	10.4435	11.9487	3.84556	8.39415	5.36752	4.50689	9.28726	18.4504	5.18524	5.75415
orf19.1277	6.76283	8.59577	47.4702	3.41392	52.2997	46.1678	30.5949	28.168	20.2631	32.8006	10.3705	19.7285
orf19.1279	37.1956	31.5178	30.3809	35.8462	36.9174	38.823	42.9402	61.9697	57.4122	79.2682	184.076	98.6426
orf19.1280	5.07212	2.86526	9.49405	0	8.46024	7.34488	8.05129	1.12672	4.22148	4.10008	1.29631	3.28809
orf19.1281	13.5257	20.0568	28.4821	6.82785	39.9939	26.2317	31.6684	15.7741	21.1074	31.4339	28.5188	32.0588
orf19.1282	5.07212	3.58157	16.1399	0	18.4587	8.39415	11.2718	10.1405	12.6645	10.9335	14.2594	18.9065
orf19.1283	21.9792	9.31208	15.1905	8.53481	15.3823	16.7883	25.2274	29.2948	19.4188	13.6669	16.852	21.3726
orf19.1285	8.45354	6.44683	6.64583	5.12089	20.766	11.542	18.2496	16.9008	11.8202	3.41673	6.48155	11.5083
orf19.1286	5.07212	12.8937	2.84821	3.41392	3.84556	1.04927	2.14701	1.12672	1.68859	8.88351	6.48155	7.3982
orf19.1287	16.9071	7.16314	15.1905	0	18.4587	12.5912	22.0069	18.0275	16.8859	19.1337	18.1483	23.8386
orf19.1288	6.76283	12.8937	25.6339	8.53481	27.6881	25.1825	9.66154	5.63361	16.8859	14.3503	12.9631	10.6863
orf19.1289	11.835	4.29788	6.64583	29.0184	18.4587	11.542	12.8821	9.01377	10.9759	5.46677	10.3705	7.3982
orf19.1290	3.38141	2.86526	8.54464	0	15.3823	9.44342	22.5436	19.1543	18.5745	10.9335	12.9631	9.04224
orf19.1291	637.397	642.534	312.354	537.693	216.89	270.711	301.655	522.799	552.17	218.671	359.078	193.175
orf19.1295	28.742	32.9504	34.1786	10.2418	39.9939	26.2317	27.3744	27.0413	12.6645	25.2838	16.852	27.9487
orf19.1296	5.07212	6.44683	5.69643	3.41392	3.07645	6.29561	6.44103	5.63361	5.06578	25.9672	28.5188	23.8386
orf19.1297	11.835	20.0568	12.3423	6.82785	6.1529	12.5912	13.4188	38.3085	27.8618	21.1837	41.4819	27.1267
orf19.1298	155.545	131.802	84.497	85.3481	63.8364	90.2371	62.8	119.433	97.0941	101.135	120.557	107.685
orf19.1299	79.4632	49.4257	42.7232	59.7437	31.5336	41.9708	25.2274	40.562	43.9034	34.1673	44.0745	46.8552
orf19.130	5.07212	11.461	13.2917	3.41392	13.844	20.9854	8.05129	9.01377	13.5087	10.9335	9.07416	6.57617
orf19.1300	5.07212	5.0142	2.84821	6.82785	6.92202	9.44342	10.1983	9.01377	5.91008	10.9335	7.77786	9.86426
orf19.1301	6.76283	2.14894	5.69643	3.41392	3.07645	6.29561	2.14701	3.38017	4.22148	11.6169	7.77786	3.28809
orf19.1302	0	1.43263	0	0	0	4.19708	1.0735	0	0.844297	0	0	0
orf19.1303	6.76283	4.29788	8.54464	25.6044	23.0734	10.4927	7.51453	10.1405	6.75437	1.36669	10.3705	8.22022
orf19.1304	1.69071	6.44683	7.59524	5.12089	4.61468	6.29561	11.8086	1.12672	5.91008	6.83347	2.59262	5.75415
orf19.1305	213.029	224.206	95.8899	122.901	57.6835	73.4488	31.1316	42.8154	64.1666	54.6677	82.9638	77.27
orf19.1306	10.1442	11.461	15.1905	11.9487	13.844	7.34488	4.83077	6.76033	14.353	4.78343	3.88893	2.46607
orf19.1307	33.8141	27.9362	18.9881	49.5019	13.844	9.44342	14.4923	15.7741	21.1074	11.6169	11.6668	4.93213
orf19.1308	0	5.73051	15.1905	3.41392	9.99847	8.39415	8.05129	5.63361	5.06578	9.56685	0	1.64404
orf19.1309	8.45354	5.73051	9.49405	8.53481	3.07645	1.04927	1.61026	0	4.22148	10.9335	6.48155	0.822022
orf19.131	0	1.43263	2.84821	0	1.53823	0	1.0735	1.12672	5.06578	2.05004	6.48155	1.64404
orf19.131.2	1.69071	1.43263	2.84821	0	6.1529	4.19708	4.29402	5.63361	4.22148	9.56685	2.59262	2.46607
orf19.1310	5.07212	4.29788	9.49405	34.1392	19.2278	3.14781	15.0291	5.63361	7.59867	8.88351	10.3705	1.64404
orf19.1311	1660.27	1465.58	643.696	1368.98	463.775	641.103	529.238	938.559	920.283	492.01	970.936	591.034
orf19.1313	3.38141	5.0142	3.79762	1.70696	3.07645	7.34488	2.14701	0	1.68859	2.05004	0	1.64404
orf19.1314	10.1442	14.3263	17.0893	27.3114	23.8425	23.0839	29.5214	11.2672	11.8202	23.9171	23.3336	8.22022
orf19.1317	3.38141	19.3405	33.2292	22.1905	28.4572	18.8868	29.5214	23.6612	16.8859	20.5004	18.1483	27.1267
orf19.1318	11.835	7.87945	7.59524	5.12089	13.0749	7.34488	4.83077	13.5207	6.75437	8.20016	9.07416	6.57617
orf19.132	104.824	101.717	75.003	114.366	58.4526	55.6113	62.2633	102.532	92.8726	84.735	110.186	123.303
orf19.1321	13.5257	7.16314	39.875	1.70696	33.0719	18.8868	1.0735	3.38017	0.844297	4.78343	9.07416	3.28809
orf19.1323	23.6699	25.7873	25.6339	29.0184	16.1514	32.5273	14.4923	18.0275	20.2631	13.6669	15.5557	15.6184
orf19.1324	3.38141	7.16314	14.2411	1.70696	13.844	13.6405	16.1026	22.5344	10.1316	1.36669	3.88893	4.11011
orf19.1325	1.69071	3.58157	7.59524	0	6.92202	5.24635	6.44103	2.25344	3.37719	2.73339	1.29631	3.28809
orf19.1326	8.45354	15.7589	4.74702	40.9671	10.7676	14.6898	12.8821	6.76033	9.28726	2.73339	2.59262	5.75415
orf19.1327	1.69071	1.43263	1.89881	0	0	1.04927	3.22051	5.63361	0	2.05004	3.88893	0.822022
orf19.133	317.853	324.49	143.36	269.7	110.752	180.474	186.79	288.441	256.666	237.121	420.004	271.267
orf19.1330	1.69071	0	0	0	1.53823	1.04927	3.75727	1.12672	1.68859	1.36669	5.18524	0
orf19.1331	6.76283	2.14894	6.64583	10.2418	9.99847	14.6898	11.8086	9.01377	16.0416	2.73339	3.88893	1.64404
orf19.1332	55.7933	71.6314	49.369	66.5715	33.0719	36.7244	42.9402	79.9973	59.1008	32.1173	29.8151	32.0588
orf19.1333	49.0305	20.0568	16.1399	20.4835	12.3058	15.739	6.44103	3.38017	5.91008	6.15012	5.18524	6.57617
orf19.1334	16.9071	11.461	8.54464	18.7766	3.07645	8.39415	4.29402	13.5207	4.22148	4.78343	18.1483	8.22022
orf19.1335	13.5257	17.9079	17.0893	15.3627	11.5367	16.7883	18.2496	25.9146	19.4188	22.5504	19.4446	8.22022
orf19.1336	33.8141	37.2483	48.4196	18.7766	46.1468	39.8722	64.9471	36.0551	60.7894	28.7006	64.8155	37.813
orf19.1336.2	0	2.86526	2.84821	0	2.30734	1.04927	0	0	0	0	2.59262	0.822022
orf19.1338	6.76283	7.16314	15.1905	1.70696	19.9969	13.6405	14.4923	13.5207	11.8202	23.9171	18.1483	10.6863
orf19.1339	6.76283	12.1773	25.6339	3.41392	31.5336	36.7244	50.9915	20.281	32.0833	26.6505	22.0373	5.75415
orf19.134	334.76	299.419	139.562	315.788	99.9847	133.257	151.364	252.386	237.247	188.604	378.522	213.726
orf19.1340	0	2.86526	0.949405	1.70696	7.69113	1.04927	3.22051	5.63361	0.844297	5.46677	9.07416	5.75415
orf19.1341	488.614	505.001	160.449	460.88	134.595	253.923	45.624	75.4904	77.6753	72.4347	160.742	85.4903
orf19.1342	15.2164	17.1915	25.6339	11.9487	24.6116	28.3303	28.4479	10.1405	19.4188	20.5004	1.29631	30.4148
orf19.1343	18.5978	17.1915	21.8363	18.7766	28.4572	15.739	37.5727	34.9284	36.3048	23.2338	23.3336	20.5505
orf19.1344	0	5.73051	2.84821	1.70696	15.3823	11.542	9.12479	11.2672	1.68859	17.767	3.88893	7.3982
orf19.1345	573.15	490.675	195.577	491.605	136.133	181.524	199.135	406.747	289.594	293.156	500.375	382.24
orf19.1348	8.45354	2.14894	3.79762	6.82785	3.07645	3.14781	2.68376	2.25344	9.28726	2.73339	6.48155	3.28809
orf19.1349	25.3606	16.4752	10.4435	18.7766	7.69113	3.14781	5.90428	7.88705	16.0416	17.767	14.2594	4.11011
orf19.135	15.2164	28.6526	16.1399	18.7766	36.1483	16.7883	33.2787	31.5482	35.4605	24.6005	38.8893	36.169
orf19.1350	35.5049	28.6526	32.2798	5.12089	30.7645	18.8868	22.0069	20.281	17.7302	22.5504	28.5188	18.0845
orf19.1351	3.38141	3.58157	4.74702	10.2418	4.61468	4.19708	1.61026	2.25344	5.91008	1.36669	2.59262	5.75415
orf19.1352	1.69071	5.0142	6.64583	1.70696	5.38379	5.24635	5.36752	6.76033	2.53289	6.15012	1.29631	8.22022
orf19.1353	3.38141	8.59577	7.59524	3.41392	5.38379	5.24635	6.44103	10.1405	3.37719	6.15012	6.48155	1.64404
orf19.1354	25.3606	37.2483	186.083	5.12089	135.364	102.828	224.363	134.08	141.842	98.4019	68.7044	98.6426
orf19.1355	1.69071	4.29788	6.64583	1.70696	8.46024	14.6898	9.66154	6.76033	3.37719	8.20016	2.59262	4.93213
orf19.1356	0	2.86526	6.64583	0	6.92202	2.09854	4.29402	5.63361	3.37719	27.3339	0	2.46607
orf19.1357	33.8141	38.681	76.9018	75.1063	80.7568	84.9908	76.7556	107.039	74.2981	77.2182	149.076	120.837
orf19.1358	1.69071	5.0142	26.5833	5.12089	16.1514	29.3795	33.2787	5.63361	11.8202	27.3339	3.88893	15.6184
orf19.1359	20.2885	30.8015	19.9375	6.82785	16.1514	15.739	31.1316	13.5207	14.353	21.8671	38.8893	17.2625
orf19.136	11.835	5.0142	2.84821	11.9487	5.38379	4.19708	11.8086	4.50689	5.06578	4.78343	7.77786	7.3982
orf19.1360	1.69071	2.14894	0.949405	0	3.84556	0	2.14701	3.38017	4.22148	4.10008	14.2594	5.75415
orf19.1360.1	0	0	3.79762	0	0.769113	10.4927	0.536752	1.12672	0	4.78343	0	1.64404
orf19.1361	6.76283	5.0142	5.69643	18.7766	3.84556	18.8868	6.44103	4.50689	5.06578	2.05004	10.3705	3.28809
orf19.1362	5.07212	2.14894	13.2917	5.12089	10.7676	8.39415	4.29402	2.25344	6.75437	8.20016	2.59262	7.3982
orf19.1363	11.835	7.87945	8.54464	15.3627	6.1529	10.4927	15.0291	5.63361	7.59867	5.46677	3.88893	3.28809
orf19.1364	0	5.73051	6.64583	17.0696	9.99847	15.739	15.5658	4.50689	9.28726	15.0336	7.77786	8.22022
orf19.1365	0	2.86526	0.949405	0	3.84556	1.04927	4.29402	1.12672	5.91008	3.41673	0	4.11011
orf19.1366	38.8863	50.8583	32.2798	59.7437	12.3058	20.9854	33.8154	57.4628	55.7236	62.8679	76.4822	50.9653
orf19.1367	8.45354	5.0142	10.4435	0	8.46024	11.542	9.66154	7.88705	11.8202	14.3503	14.2594	15.6184
orf19.1367.1	0	2.86526	8.54464	11.9487	5.38379	14.6898	7.51453	2.25344	7.59867	7.51681	2.59262	12.3303
orf19.1368	5.07212	3.58157	3.79762	8.53481	11.5367	7.34488	10.1983	11.2672	6.75437	9.56685	2.59262	13.9744
orf19.1369	0	5.73051	4.74702	5.12089	6.1529	6.29561	11.2718	1.12672	8.44297	11.6169	6.48155	4.11011
orf19.137	6.76283	4.29788	8.54464	5.12089	7.69113	8.39415	6.97778	5.63361	7.59867	6.83347	3.88893	11.5083
orf19.1370	0	0	0	0	0	0	0	1.12672	0.844297	0.683347	0	1.64404
orf19.1371	8.45354	10.0284	4.74702	1.70696	6.92202	4.19708	4.29402	10.1405	0.844297	8.88351	5.18524	6.57617
orf19.1372	1.69071	2.86526	16.1399	3.41392	5.38379	9.44342	5.36752	2.25344	2.53289	6.15012	1.29631	7.3982
orf19.1373	513.975	432.654	281.973	506.968	134.595	280.155	273.744	427.028	421.304	332.79	544.45	333.741
orf19.1374	18.5978	34.3831	26.5833	22.1905	31.5336	25.1825	30.5949	41.6887	68.388	32.8006	50.5561	52.6094
orf19.1375	37.1956	36.532	75.003	6.82785	59.9908	46.1678	52.065	43.9422	39.6819	102.502	90.7416	89.6004
orf19.1376	10.1442	10.0284	13.2917	1.70696	6.92202	8.39415	10.1983	9.01377	2.53289	12.3002	18.1483	7.3982
orf19.1377	6.76283	10.0284	17.0893	11.9487	10.7676	11.542	9.12479	11.2672	8.44297	3.41673	10.3705	11.5083
orf19.1378	23.6699	25.7873	44.622	11.9487	52.2997	39.8722	45.624	24.7879	25.3289	21.1837	33.704	23.0166
orf19.138	55.7933	68.0498	38.9256	49.5019	25.3807	31.4781	49.3812	54.0826	72.6095	63.5512	94.6306	73.1599
orf19.1381	3.38141	7.16314	41.7738	13.6557	33.0719	30.4288	34.8889	16.9008	22.796	40.3175	19.4446	23.8386
orf19.1382	42.2677	68.7661	28.4821	102.418	34.6101	58.7591	52.065	63.0964	56.5679	43.0508	59.6302	74.804
orf19.1383	1.69071	11.461	9.49405	6.82785	18.4587	15.739	12.8821	13.5207	8.44297	9.56685	5.18524	10.6863
orf19.1386	47.3398	20.0568	13.2917	25.6044	16.9205	7.34488	17.7128	7.88705	15.1973	10.2502	20.7409	19.7285
orf19.1387	64.2469	85.9577	78.8006	51.2089	57.6835	91.2864	69.7778	47.3223	53.1907	34.1673	77.7786	41.1011
orf19.1388	314.472	321.625	131.018	235.561	78.4495	133.257	133.651	159.995	193.344	125.052	251.484	141.388
orf19.1389	20.2885	31.5178	42.7232	6.82785	68.451	53.5127	82.1231	51.8292	51.5021	69.018	55.7413	55.8975
orf19.139	5.07212	8.59577	31.3304	15.3627	21.5352	11.542	20.3966	13.5207	16.0416	14.3503	15.5557	15.6184
orf19.1390	6.76283	7.16314	17.0893	6.82785	15.3823	9.44342	6.97778	7.88705	5.06578	7.51681	7.77786	14.7964
orf19.1391	16.9071	30.8015	12.3423	20.4835	11.5367	30.4288	8.58804	21.4077	21.1074	70.3847	88.149	66.5838
orf19.1392	245.153	252.859	111.08	242.389	83.8333	110.173	95.0052	171.262	167.171	113.436	202.224	110.151
orf19.1393	0	1.43263	2.84821	3.41392	5.38379	2.09854	5.36752	2.25344	0.844297	2.73339	0	3.28809
orf19.1394	0	2.14894	0.949405	1.70696	1.53823	4.19708	5.36752	4.50689	11.8202	4.10008	9.07416	4.11011
orf19.1395	23.6699	12.8937	13.2917	49.5019	16.1514	10.4927	22.5436	10.1405	9.28726	8.88351	11.6668	10.6863
orf19.1396	11.835	5.0142	15.1905	17.0696	12.3058	14.6898	10.1983	6.76033	14.353	13.6669	2.59262	15.6184
orf19.1397	0	1.43263	0.949405	1.70696	0.769113	2.09854	0.536752	1.12672	1.68859	7.51681	1.29631	3.28809
orf19.1400	6.76283	2.14894	11.3929	5.12089	13.0749	15.739	10.1983	12.3939	8.44297	20.5004	9.07416	17.2625
orf19.1401	1.69071	1.43263	9.49405	25.6044	12.3058	7.34488	4.83077	9.01377	11.8202	2.05004	9.07416	2.46607
orf19.1402	15.2164	15.0426	41.7738	3.41392	49.9923	38.823	23.0804	21.4077	30.3947	20.5004	1.29631	14.7964
orf19.1403	13.5257	26.5036	33.2292	11.9487	32.3027	25.1825	35.9624	18.0275	16.0416	12.9836	12.9631	18.9065
orf19.1404	13.5257	8.59577	18.9881	35.8462	36.1483	27.281	19.8598	21.4077	19.4188	13.6669	14.2594	26.3047
orf19.1405	13.5257	5.0142	5.69643	5.12089	6.92202	14.6898	8.58804	5.63361	13.5087	15.717	7.77786	9.86426
orf19.1406	64.2469	66.6172	36.0774	63.1576	23.0734	28.3303	44.5505	57.4628	64.1666	13.6669	60.9265	27.1267
orf19.1409	0	3.58157	2.84821	0	4.61468	5.24635	2.14701	5.63361	4.22148	6.83347	5.18524	3.28809
orf19.1409.1	1.69071	5.0142	7.59524	0	9.99847	14.6898	6.97778	1.12672	5.06578	4.78343	2.59262	7.3982
orf19.1409.2	3.38141	9.31208	8.54464	5.12089	9.22935	19.9361	2.68376	6.76033	5.91008	6.83347	15.5557	4.93213
orf19.1409.3	1.69071	2.86526	2.84821	5.12089	1.53823	3.14781	1.0735	0	5.06578	7.51681	5.18524	3.28809
orf19.1411	11.835	7.87945	2.84821	8.53481	3.84556	2.09854	6.97778	5.63361	20.2631	8.88351	5.18524	3.28809
orf19.1412	1.69071	1.43263	8.54464	0	9.99847	5.24635	10.735	5.63361	10.1316	10.2502	14.2594	7.3982
orf19.1413	6.76283	0	0	1.70696	2.30734	2.09854	3.22051	0	2.53289	2.05004	1.29631	0.822022
orf19.1414	42.2677	44.4115	41.7738	8.53481	70.7584	49.3156	44.0137	23.6612	39.6819	34.1673	50.5561	50.9653
orf19.1415	3.38141	2.86526	1.89881	35.8462	12.3058	6.29561	11.2718	4.50689	16.0416	6.15012	1.29631	2.46607
orf19.1416	84.5354	111.029	49.369	47.7949	39.2248	20.9854	41.3299	41.6887	43.0591	59.4512	55.7413	68.2278
orf19.1417	18.5978	7.16314	6.64583	25.6044	5.38379	4.19708	4.29402	6.76033	5.06578	12.3002	14.2594	11.5083
orf19.1418	118.35	82.3761	48.4196	81.9342	26.9189	47.2171	64.9471	57.4628	53.1907	54.6677	84.2601	64.1177
orf19.1420	6.76283	8.59577	9.49405	3.41392	14.6131	11.542	12.8821	20.281	14.353	8.20016	10.3705	4.93213
orf19.1421	18.5978	24.3547	13.2917	25.6044	4.61468	18.8868	8.58804	18.0275	10.9759	18.4504	9.07416	16.4404
orf19.1422	11.835	10.0284	17.0893	15.3627	25.3807	19.9361	16.6393	9.01377	10.1316	8.88351	3.88893	6.57617
orf19.1424	6.76283	3.58157	2.84821	18.7766	8.46024	4.19708	10.735	6.76033	8.44297	5.46677	6.48155	2.46607
orf19.1426	8.45354	20.7731	42.7232	15.3627	36.9174	43.02	36.4992	29.2948	13.5087	18.4504	15.5557	19.7285
orf19.1427	1.69071	2.14894	0	3.41392	5.38379	1.04927	6.44103	1.12672	3.37719	6.15012	10.3705	0.822022
orf19.1428	0	7.16314	2.84821	5.12089	1.53823	1.04927	6.44103	4.50689	1.68859	8.88351	5.18524	3.28809
orf19.1429	0	0.716314	1.89881	0	0	2.09854	0	2.25344	0	6.83347	0	0
orf19.1430	43.9584	44.4115	16.1399	56.3297	6.92202	27.281	18.2496	22.5344	21.9517	33.484	49.2597	26.3047
orf19.1433	0	3.58157	11.3929	1.70696	10.7676	5.24635	10.1983	5.63361	5.06578	8.20016	2.59262	0
orf19.1433.1	18.5978	22.2057	22.7857	29.0184	16.9205	26.2317	13.9556	27.0413	27.0175	23.9171	44.0745	36.169
orf19.1434	27.0513	30.0852	8.54464	22.1905	3.84556	13.6405	13.9556	21.4077	21.1074	19.1337	9.07416	9.04224
orf19.1435	62.5562	106.731	620.911	5.12089	779.88	637.956	764.336	347.03	329.276	478.343	66.1118	476.773
orf19.1438	13.5257	9.31208	7.59524	32.4323	5.38379	4.19708	8.58804	11.2672	16.0416	6.83347	2.59262	5.75415
orf19.1439	10.1442	4.29788	8.54464	27.3114	7.69113	7.34488	4.29402	4.50689	5.91008	5.46677	5.18524	10.6863
orf19.144	6.76283	10.7447	16.1399	1.70696	23.0734	19.9361	10.735	7.88705	15.1973	10.9335	2.59262	11.5083
orf19.1440	76.0818	75.213	51.2679	42.674	41.5321	35.6751	17.1761	18.0275	26.1732	45.1009	46.6671	37.813
orf19.1440.1	10.1442	3.58157	2.84821	5.12089	1.53823	7.34488	2.68376	0	5.91008	2.73339	3.88893	0.822022
orf19.1440.2	5.07212	3.58157	3.79762	8.53481	3.84556	9.44342	7.51453	4.50689	8.44297	5.46677	12.9631	10.6863
orf19.1441	260.369	234.235	129.119	250.923	93.8318	114.37	79.9761	86.7576	93.7169	139.403	230.743	189.065
orf19.1442	207.957	177.646	83.5476	136.557	64.6055	57.7098	96.0787	122.813	125.8	105.235	80.3712	83.8462
orf19.1444	8.45354	10.7447	22.7857	6.82785	27.6881	34.6259	26.8376	12.3939	12.6645	19.8171	6.48155	12.3303
orf19.1445	10.1442	7.16314	9.49405	6.82785	14.6131	5.24635	5.90428	13.5207	16.0416	4.78343	3.88893	4.93213
orf19.1446	15.2164	14.3263	43.6726	0	20.766	24.1332	26.3009	14.6474	25.3289	22.5504	12.9631	13.1523
orf19.1447	10.1442	7.16314	6.64583	3.41392	4.61468	18.8868	6.97778	11.2672	8.44297	2.73339	10.3705	9.04224
orf19.1448	0	2.14894	0	0	5.38379	4.19708	1.61026	0	1.68859	4.10008	2.59262	4.93213
orf19.1448.1	13.5257	6.44683	1.89881	6.82785	3.84556	7.34488	1.61026	5.63361	0.844297	9.56685	3.88893	9.04224
orf19.1449	52.4119	27.2199	18.0387	29.0184	15.3823	16.7883	10.735	46.1956	10.9759	31.4339	25.9262	20.5505
orf19.145	82.8447	65.1846	57.9137	18.7766	69.9893	36.7244	42.4034	50.7025	40.5262	76.5348	68.7044	61.6516
orf19.1450	0	0.716314	0	0	3.84556	0	1.0735	0	0	1.36669	0	0.822022
orf19.1451	62.5562	58.0214	34.1786	52.9158	33.841	40.9215	42.4034	60.843	50.6578	43.0508	77.7786	47.6773
orf19.1453	49.0305	63.0356	118.676	22.1905	106.907	126.962	85.3436	77.7438	65.0108	62.1845	40.1856	41.1011
orf19.1456	490.305	454.859	199.375	450.638	136.902	182.573	233.487	416.887	358.826	188.604	365.559	239.208
orf19.1457	52.4119	46.5604	51.2679	59.7437	33.0719	46.1678	50.9915	60.843	43.0591	57.4011	73.8896	80.5581
orf19.1458	3.38141	15.0426	1.89881	6.82785	9.22935	4.19708	2.68376	6.76033	10.9759	0.683347	9.07416	4.93213
orf19.1459	28.742	35.0994	21.8363	40.9671	19.9969	18.8868	18.2496	34.9284	26.1732	23.2338	49.2597	24.6607
orf19.1460	35.5049	21.4894	40.8244	6.82785	45.3777	50.3649	38.6462	32.6749	37.9934	28.0172	24.6299	31.2368
orf19.1461	43.9584	26.5036	30.3809	15.3627	30.7645	29.3795	79.4394	60.843	58.2565	41.0008	50.5561	36.991
orf19.1462	98.061	105.298	101.586	105.832	76.9113	83.9415	68.1676	68.73	39.6819	65.6013	123.149	87.9563
orf19.1464	5.07212	4.29788	29.4315	5.12089	36.9174	23.0839	30.0581	7.88705	21.9517	12.9836	22.0373	20.5505
orf19.1465	32.1234	17.1915	9.49405	34.1392	6.1529	14.6898	22.5436	21.4077	27.8618	21.8671	33.704	27.1267
orf19.1466	50.7212	42.9788	22.7857	58.0367	28.4572	28.3303	28.9846	50.7025	38.8376	62.1845	88.149	54.2534
orf19.1467	101.442	133.234	112.03	10.2418	117.674	89.1879	115.939	73.2369	101.316	97.7186	154.261	115.905
orf19.1468	33.8141	22.2057	33.2292	17.0696	59.2217	38.823	49.918	32.6749	27.8618	36.9007	25.9262	35.3469
orf19.147	43.9584	35.8157	26.5833	15.3627	46.1468	40.9215	37.5727	23.6612	43.9034	25.2838	49.2597	24.6607
orf19.1470	0	10.7447	29.4315	3.41392	21.5352	19.9361	17.1761	14.6474	12.6645	27.3339	1.29631	18.0845
orf19.1471	3.38141	7.16314	33.2292	0	11.5367	25.1825	37.0359	11.2672	18.5745	23.2338	5.18524	20.5505
orf19.1473	32.1234	42.9788	30.3809	37.5532	7.69113	14.6898	37.5727	47.3223	47.2806	6.83347	23.3336	6.57617
orf19.1474	8.45354	17.1915	16.1399	10.2418	23.0734	17.8376	24.6906	13.5207	17.7302	14.3503	6.48155	18.0845
orf19.1476	534.263	578.065	369.318	783.496	216.121	375.638	401.491	747.017	692.323	607.495	1062.97	752.972
orf19.1477	18.5978	23.6384	21.8363	6.82785	39.9939	35.6751	41.8667	20.281	46.4363	28.7006	54.445	44.3892
orf19.1478	13.5257	18.6242	28.4821	1.70696	33.841	28.3303	36.4992	21.4077	21.1074	34.8507	24.6299	35.3469
orf19.1479	5.07212	6.44683	18.0387	6.82785	11.5367	8.39415	12.8821	11.2672	10.1316	17.767	6.48155	4.93213
orf19.1480	1.69071	0.716314	8.54464	0	9.22935	11.542	6.97778	4.50689	12.6645	24.6005	2.59262	11.5083
orf19.1481	3.38141	3.58157	11.3929	11.9487	9.22935	15.739	12.3453	11.2672	6.75437	22.5504	1.29631	3.28809
orf19.1482	30.4327	49.4257	12.3423	52.9158	19.2278	19.9361	28.9846	37.1818	30.3947	30.7506	47.9634	31.2368
orf19.1483	28.742	24.3547	31.3304	8.53481	24.6116	33.5766	41.3299	30.4215	32.0833	19.1337	16.852	24.6607
orf19.1484	6.76283	14.3263	12.3423	13.6557	3.07645	10.4927	8.05129	12.3939	6.75437	18.4504	23.3336	18.0845
orf19.1485	10.1442	7.87945	6.64583	0	9.99847	5.24635	3.75727	10.1405	8.44297	10.2502	23.3336	7.3982
orf19.1486	0	1.43263	3.79762	1.70696	3.07645	2.09854	2.14701	2.25344	2.53289	4.78343	7.77786	7.3982
orf19.1488	13.5257	3.58157	6.64583	6.82785	3.07645	4.19708	0	2.25344	6.75437	3.41673	5.18524	7.3982
orf19.149	74.3911	73.7803	51.2679	63.1576	37.6865	44.0693	52.065	86.7576	94.5612	24.6005	46.6671	28.7708
orf19.1490	10.1442	9.31208	18.0387	1.70696	30.7645	17.8376	14.4923	10.1405	10.1316	12.3002	10.3705	9.04224
orf19.1490.1	91.2982	88.8229	37.9762	93.8829	29.2263	46.1678	45.624	75.4904	78.5196	35.534	72.5933	36.991
orf19.1491	1.69071	6.44683	4.74702	11.9487	1.53823	6.29561	7.51453	1.12672	6.75437	6.15012	1.29631	1.64404
orf19.1492	33.8141	24.3547	18.0387	27.3114	6.1529	10.4927	19.3231	19.1543	22.796	17.0837	11.6668	11.5083
orf19.1493	28.742	35.0994	30.3809	35.8462	30.7645	26.2317	22.5436	28.168	17.7302	17.767	24.6299	19.7285
orf19.1494	8.45354	25.7873	27.5327	8.53481	39.2248	40.9215	28.4479	16.9008	12.6645	26.6505	18.1483	15.6184
orf19.1495	57.484	30.0852	27.5327	29.0184	9.22935	22.0347	20.3966	48.449	29.5504	63.5512	45.3708	29.5928
orf19.1496	57.484	36.532	9.49405	30.7253	8.46024	12.5912	18.7863	18.0275	12.6645	13.6669	15.5557	25.4827
orf19.1497	5.07212	3.58157	2.84821	0	0	0	0.536752	3.38017	2.53289	1.36669	3.88893	3.28809
orf19.1499	11.835	23.6384	15.1905	23.8975	22.3043	22.0347	24.6906	20.281	18.5745	78.5849	23.3336	18.0845
orf19.150	1.69071	2.86526	13.2917	5.12089	7.69113	11.542	4.29402	4.50689	0.844297	3.41673	0	0.822022
orf19.1500	1.69071	5.0142	12.3423	5.12089	15.3823	12.5912	10.735	20.281	14.353	26.6505	11.6668	18.9065
orf19.1502	6.76283	3.58157	0	3.41392	1.53823	2.09854	1.61026	9.01377	3.37719	4.10008	16.852	2.46607
orf19.1504	64.2469	70.1988	83.5476	22.1905	66.1437	65.0547	52.065	46.1956	58.2565	45.1009	76.4822	62.4737
orf19.1505	8.45354	20.7731	17.0893	11.9487	5.38379	9.44342	14.4923	14.6474	12.6645	7.51681	7.77786	7.3982
orf19.1506	0	0.716314	0	0	0	0	0	0	0	0.683347	2.59262	0.822022
orf19.1507	1.69071	5.0142	7.59524	3.41392	13.0749	11.542	5.90428	11.2672	5.06578	8.20016	2.59262	7.3982
orf19.1508	91.2982	42.9788	46.5208	102.418	24.6116	36.7244	52.065	86.7576	75.1424	67.6513	124.446	89.6004
orf19.1509	6.76283	16.4752	18.9881	17.0696	19.2278	35.6751	13.4188	13.5207	15.1973	28.0172	20.7409	13.9744
orf19.151	1.69071	7.16314	10.4435	13.6557	9.22935	9.44342	8.05129	4.50689	3.37719	16.4003	3.88893	6.57617
orf19.1510	11.835	20.0568	17.0893	5.12089	15.3823	15.739	10.1983	1.12672	5.06578	8.88351	6.48155	10.6863
orf19.1513	28.742	33.6668	32.2798	20.4835	26.9189	34.6259	36.4992	19.1543	40.5262	30.0673	40.1856	26.3047
orf19.1514	8.45354	15.0426	13.2917	0	16.9205	15.739	15.0291	7.88705	10.1316	8.88351	7.77786	9.86426
orf19.1515	28.742	13.61	16.1399	30.7253	13.844	14.6898	24.6906	30.4215	32.9276	27.3339	68.7044	27.9487
orf19.1516	13.5257	9.31208	22.7857	5.12089	29.2263	19.9361	13.4188	22.5344	15.1973	17.767	9.07416	12.3303
orf19.1517	6.76283	10.0284	28.4821	6.82785	26.1498	19.9361	27.9111	37.1818	30.3947	32.8006	18.1483	23.8386
orf19.1519	10.1442	14.3263	9.49405	17.0696	22.3043	15.739	12.3453	10.1405	8.44297	15.717	9.07416	18.0845
orf19.1522	0	3.58157	10.4435	3.41392	6.1529	2.09854	4.83077	6.76033	4.22148	4.10008	5.18524	9.04224
orf19.1523	1.69071	0	0.949405	0	0.769113	0	0	0	0	4.78343	0	1.64404
orf19.1524	0	1.43263	0	8.53481	1.53823	1.04927	2.14701	1.12672	0	0	6.48155	0
orf19.1525	43.9584	42.2625	36.0774	58.0367	19.2278	22.0347	26.3009	20.281	30.3947	38.2674	64.8155	36.169
orf19.1526	8.45354	27.9362	43.6726	11.9487	51.5306	44.0693	48.3077	32.6749	27.8618	34.1673	12.9631	33.7029
orf19.1527	3.38141	10.0284	0.949405	8.53481	3.07645	5.24635	5.90428	7.88705	7.59867	9.56685	12.9631	11.5083
orf19.1528	1.69071	2.14894	11.3929	3.41392	19.2278	9.44342	15.5658	11.2672	5.06578	7.51681	9.07416	8.22022
orf19.1529	3.38141	8.59577	8.54464	29.0184	3.07645	11.542	9.66154	16.9008	16.0416	7.51681	12.9631	5.75415
orf19.1530	6.76283	3.58157	0	10.2418	1.53823	1.04927	4.83077	1.12672	8.44297	2.05004	10.3705	3.28809
orf19.1531	1.69071	4.29788	12.3423	5.12089	7.69113	2.09854	9.66154	1.12672	5.06578	2.05004	0	5.75415
orf19.1532	3.38141	1.43263	4.74702	3.41392	4.61468	2.09854	6.44103	3.38017	3.37719	4.78343	3.88893	4.93213
orf19.1533	42.2677	27.2199	43.6726	23.8975	21.5352	14.6898	14.4923	24.7879	26.1732	32.1173	64.8155	38.635
orf19.1534	13.5257	19.3405	18.0387	22.1905	26.9189	17.8376	34.3522	22.5344	28.7061	30.0673	22.0373	22.1946
orf19.1535	6.76283	13.61	3.79762	27.3114	9.22935	4.19708	5.90428	5.63361	12.6645	8.20016	6.48155	9.86426
orf19.1536	33.8141	34.3831	39.875	25.6044	29.9954	35.6751	40.7932	34.9284	37.1491	56.7178	25.9262	43.5672
orf19.1538	1.69071	1.43263	1.89881	5.12089	3.84556	6.29561	1.61026	6.76033	16.0416	1.36669	9.07416	9.86426
orf19.1539	0	0	0	1.70696	0.769113	5.24635	0	1.12672	2.53289	3.41673	0	0
orf19.154	1.69071	3.58157	13.2917	1.70696	16.1514	5.24635	9.66154	2.25344	5.91008	21.8671	5.18524	2.46607
orf19.1541	20.2885	10.7447	8.54464	27.3114	6.92202	7.34488	8.58804	10.1405	14.353	2.05004	3.88893	4.93213
orf19.1542	20.2885	12.8937	37.9762	0	36.9174	10.4927	28.4479	25.9146	17.7302	18.4504	7.77786	22.1946
orf19.1543	30.4327	27.2199	14.2411	13.6557	9.99847	26.2317	23.6171	13.5207	19.4188	18.4504	15.5557	13.1523
orf19.1544	8.45354	9.31208	8.54464	29.0184	6.92202	11.542	22.5436	19.1543	10.1316	34.8507	3.88893	8.22022
orf19.1545	8.45354	8.59577	3.79762	10.2418	6.92202	7.34488	9.12479	14.6474	13.5087	10.2502	9.07416	9.86426
orf19.1546	6.76283	6.44683	10.4435	3.41392	7.69113	7.34488	5.36752	3.38017	9.28726	4.78343	2.59262	7.3982
orf19.1547	236.699	181.944	95.8899	215.077	59.9908	138.504	72.9983	184.782	148.596	134.619	242.41	163.582
orf19.1548	0	2.86526	1.89881	0	1.53823	2.09854	3.22051	2.25344	3.37719	2.73339	2.59262	0.822022
orf19.1549	11.835	25.071	38.9256	3.41392	43.0703	50.3649	34.8889	23.6612	29.5504	43.0508	29.8151	47.6773
orf19.155	3.38141	1.43263	5.69643	1.70696	6.1529	5.24635	6.97778	1.12672	5.06578	6.83347	1.29631	0.822022
orf19.1551	4221.7	4170.38	1879.82	4118.9	1252.88	1923.31	2148.62	3706.91	3949.62	2069.86	4178	2204.66
orf19.1552	6.76283	12.1773	28.4821	3.41392	9.99847	12.5912	32.7419	7.88705	8.44297	16.4003	18.1483	15.6184
orf19.1553	25.3606	22.922	66.4583	8.53481	71.5275	88.1386	64.4103	54.0826	36.3048	46.4676	16.852	37.813
orf19.1555	1.69071	1.43263	9.49405	0	16.1514	9.44342	14.4923	5.63361	6.75437	7.51681	3.88893	7.3982
orf19.1557	67.6283	85.2414	56.0149	92.1759	28.4572	43.02	51.5282	67.6033	68.388	47.1509	105.001	79.7361
orf19.1559	3.38141	24.3547	39.875	1.70696	45.3777	39.8722	40.7932	20.281	9.28726	38.2674	14.2594	18.9065
orf19.156	8.45354	32.2341	26.5833	5.12089	30.7645	24.1332	25.7641	29.2948	16.8859	19.8171	7.77786	33.7029
orf19.1560	47.3398	59.4541	75.9524	17.0696	53.8379	53.5127	56.359	25.9146	46.4363	25.9672	35.0003	32.8809
orf19.1562	6.76283	17.9079	67.4077	22.1905	76.9113	74.4981	33.2787	18.0275	24.4846	39.6341	12.9631	24.6607
orf19.1563	238.39	169.766	79.75	237.268	85.3715	114.37	169.077	261.399	211.074	123.686	200.928	127.413
orf19.1564	5.07212	6.44683	11.3929	5.12089	7.69113	5.24635	15.0291	18.0275	3.37719	5.46677	1.29631	1.64404
orf19.1565	1092.2	1048.68	468.057	1034.42	385.326	650.547	745.549	1069.26	1258	404.541	675.377	508.009
orf19.1566	21.9792	21.4894	19.9375	23.8975	36.9174	52.4635	20.9333	27.0413	16.8859	77.9015	97.2232	60.8296
orf19.1567	1.69071	7.16314	12.3423	3.41392	20.766	33.5766	18.7863	12.3939	9.28726	22.5504	15.5557	16.4404
orf19.1569	1.69071	4.29788	27.5327	6.82785	16.1514	6.29561	5.36752	2.25344	3.37719	6.83347	3.88893	2.46607
orf19.1570	6.76283	12.1773	28.4821	0	43.0703	17.8376	27.9111	25.9146	17.7302	19.1337	14.2594	9.86426
orf19.1571	0	0	0	0	0	0	0	0	0.844297	0	0	1.64404
orf19.1573	3.38141	15.0426	13.2917	6.82785	36.1483	12.5912	19.8598	24.7879	8.44297	10.2502	15.5557	13.1523
orf19.1574	11.835	14.3263	29.4315	8.53481	39.9939	28.3303	27.9111	34.9284	26.1732	25.9672	20.7409	32.0588
orf19.1575	5.07212	1.43263	6.64583	1.70696	10.7676	10.4927	14.4923	0	5.06578	8.88351	9.07416	4.93213
orf19.1576	25.3606	22.922	18.9881	10.2418	36.9174	20.9854	25.7641	38.3085	26.1732	32.8006	54.445	42.7451
orf19.1577	1.69071	1.43263	0.949405	6.82785	0.769113	5.24635	1.61026	6.76033	5.91008	13.6669	11.6668	4.11011
orf19.1578	20.2885	16.4752	32.2798	13.6557	34.6101	16.7883	16.6393	9.01377	18.5745	8.88351	16.852	19.7285
orf19.158	21.9792	31.5178	23.7351	13.6557	17.6896	16.7883	19.8598	25.9146	28.7061	17.767	27.2225	25.4827
orf19.1580	33.8141	50.142	26.5833	39.2601	17.6896	27.281	35.9624	49.5758	72.6095	52.6177	107.594	50.9653
orf19.1581	3.38141	0.716314	0	8.53481	3.07645	1.04927	0	0	1.68859	0.683347	2.59262	2.46607
orf19.1582	209.648	270.05	137.664	382.359	116.136	168.932	136.872	252.386	195.877	403.858	764.822	444.714
orf19.1584	27.0513	45.1278	23.7351	93.8829	41.5321	26.2317	22.0069	48.449	28.7061	153.07	267.04	116.727
orf19.1585	10.1442	10.0284	28.4821	0	39.9939	11.542	18.7863	16.9008	24.4846	63.5512	29.8151	54.2534
orf19.1586	3.38141	4.29788	5.69643	40.9671	10.7676	3.14781	9.66154	19.1543	10.1316	3.41673	9.07416	7.3982
orf19.1587	49.0305	39.3973	18.9881	110.953	25.3807	47.2171	31.6684	64.2231	29.5504	49.201	89.4453	47.6773
orf19.1588	5.07212	4.29788	20.8869	3.41392	8.46024	9.44342	21.4701	7.88705	7.59867	13.6669	14.2594	10.6863
orf19.1589	11.835	7.87945	9.49405	10.2418	14.6131	9.44342	15.0291	10.1405	5.91008	6.83347	14.2594	20.5505
orf19.1589.1	1.69071	0.716314	0.949405	10.2418	3.84556	11.542	7.51453	6.76033	13.5087	8.20016	1.29631	6.57617
orf19.1590	8.45354	6.44683	9.49405	18.7766	9.99847	7.34488	6.97778	5.63361	11.8202	18.4504	14.2594	10.6863
orf19.1591	1.69071	5.73051	17.0893	13.6557	19.9969	15.739	12.8821	12.3939	15.1973	15.0336	15.5557	15.6184
orf19.1592	1.69071	3.58157	0	0	0	3.14781	1.0735	4.50689	2.53289	14.3503	0	1.64404
orf19.1595	214.72	184.093	103.485	133.143	71.5275	109.124	83.1966	120.559	113.136	118.902	171.113	161.938
orf19.1596	15.2164	24.3547	7.59524	18.7766	4.61468	7.34488	15.5658	24.7879	21.9517	9.56685	9.07416	23.8386
orf19.1597	13.5257	8.59577	9.49405	23.8975	12.3058	1.04927	8.05129	5.63361	8.44297	18.4504	3.88893	10.6863
orf19.1598	174.143	162.603	93.0417	198.008	81.526	97.582	88.0274	152.107	119.89	172.887	185.372	172.625
orf19.1599	1.69071	3.58157	0	11.9487	0	2.09854	2.14701	0	5.91008	2.05004	0	0.822022
orf19.1600	6.76283	2.86526	14.2411	5.12089	12.3058	15.739	14.4923	2.25344	3.37719	7.51681	1.29631	4.11011
orf19.1601	10.1442	16.4752	92.0923	6.82785	85.3715	71.3503	77.8291	43.9422	37.1491	44.4175	29.8151	26.3047
orf19.1604	10.1442	17.1915	24.6845	11.9487	17.6896	34.6259	22.5436	9.01377	15.1973	10.9335	7.77786	9.04224
orf19.1605	16.9071	7.87945	3.79762	6.82785	9.22935	3.14781	9.66154	6.76033	19.4188	4.10008	7.77786	4.93213
orf19.1606	6.76283	5.0142	8.54464	3.41392	6.1529	9.44342	3.75727	12.3939	11.8202	2.73339	5.18524	8.22022
orf19.1607	18.5978	22.922	95.8899	3.41392	95.37	49.3156	43.477	31.5482	29.5504	45.1009	14.2594	29.5928
orf19.1608	8.45354	7.87945	0	3.41392	1.53823	3.14781	6.44103	1.12672	0.844297	3.41673	1.29631	5.75415
orf19.1609	35.5049	38.681	46.5208	20.4835	49.9923	32.5273	33.8154	36.0551	16.8859	34.1673	24.6299	25.4827
orf19.1610	1.69071	1.43263	1.89881	1.70696	3.84556	1.04927	1.61026	5.63361	3.37719	10.9335	6.48155	3.28809
orf19.1611	10.1442	6.44683	9.49405	8.53481	1.53823	5.24635	10.1983	11.2672	8.44297	4.78343	19.4446	11.5083
orf19.1613	6.76283	15.7589	38.9256	5.12089	30.7645	26.2317	31.6684	25.9146	23.6403	45.1009	24.6299	25.4827
orf19.1614	111.587	107.447	52.2173	100.711	43.8394	56.6605	34.8889	51.8292	75.1424	40.3175	81.6675	59.1856
orf19.1616	11.835	3.58157	1.89881	1.70696	1.53823	11.542	4.29402	7.88705	7.59867	7.51681	2.59262	9.04224
orf19.1617	1.69071	2.14894	1.89881	0	7.69113	5.24635	2.14701	4.50689	3.37719	8.20016	0	2.46607
orf19.1618	20.2885	12.1773	52.2173	5.12089	49.9923	35.6751	25.2274	6.76033	15.1973	35.534	36.2967	17.2625
orf19.1618.1	0	0.716314	0.949405	3.41392	0	2.09854	1.0735	4.50689	0.844297	6.15012	6.48155	4.93213
orf19.1619	16.9071	12.1773	29.4315	3.41392	47.685	22.0347	28.4479	34.9284	18.5745	23.2338	15.5557	24.6607
orf19.1620	10.1442	12.1773	2.84821	13.6557	3.07645	7.34488	4.83077	4.50689	6.75437	2.73339	14.2594	12.3303
orf19.1621	3.38141	0.716314	6.64583	1.70696	6.92202	6.29561	7.51453	11.2672	0.844297	12.9836	6.48155	11.5083
orf19.1622	13.5257	5.73051	1.89881	1.70696	15.3823	6.29561	15.5658	11.2672	10.9759	21.8671	6.48155	16.4404
orf19.1623	23.6699	13.61	56.0149	3.41392	53.8379	50.3649	42.9402	36.0551	27.0175	36.9007	27.2225	48.4993
orf19.1624	172.452	209.164	91.1428	213.37	90.7553	112.272	113.255	190.416	156.195	172.887	382.411	184.133
orf19.1624.1	21.9792	22.922	4.74702	32.4323	4.61468	18.8868	9.12479	10.1405	18.5745	12.9836	33.704	12.3303
orf19.1625	23.6699	12.8937	26.5833	5.12089	31.5336	25.1825	42.4034	20.281	28.7061	34.8507	10.3705	22.1946
orf19.1626	8.45354	12.1773	11.3929	22.1905	24.6116	18.8868	17.7128	10.1405	21.9517	28.0172	33.704	22.1946
orf19.1628	15.2164	12.1773	18.9881	6.82785	24.6116	24.1332	30.5949	13.5207	15.1973	32.8006	22.0373	21.3726
orf19.163	0	0	1.89881	3.41392	0	0	3.75727	0	2.53289	6.83347	2.59262	0.822022
orf19.1630	5.07212	8.59577	26.5833	0	16.9205	12.5912	14.4923	10.1405	3.37719	12.9836	9.07416	8.22022
orf19.1631	3.38141	7.87945	15.1905	5.12089	17.6896	15.739	11.2718	2.25344	5.91008	6.83347	0	7.3982
orf19.1632	37.1956	36.532	27.5327	88.762	39.9939	40.9215	42.4034	21.4077	25.3289	13.6669	6.48155	22.1946
orf19.1633	15.2164	26.5036	21.8363	20.4835	23.8425	20.9854	15.5658	6.76033	28.7061	12.3002	10.3705	12.3303
orf19.1634	5.07212	5.0142	12.3423	1.70696	35.3792	11.542	21.4701	24.7879	16.8859	8.20016	9.07416	21.3726
orf19.1635	3.38141	4.29788	22.7857	0	11.5367	20.9854	24.1539	11.2672	5.06578	10.2502	3.88893	12.3303
orf19.1636	76.0818	84.5251	52.2173	85.3481	36.1483	34.6259	61.1898	87.8843	86.1183	37.5841	59.6302	40.2791
orf19.1637	27.0513	33.6668	11.3929	37.5532	19.2278	30.4288	31.1316	40.562	43.9034	40.3175	47.9634	29.5928
orf19.1638	67.6283	60.8867	36.0774	80.2272	39.2248	47.2171	52.6017	90.1377	62.478	51.9343	79.0749	75.626
orf19.1639	1.69071	0	2.84821	1.70696	2.30734	3.14781	1.0735	5.63361	0	0	0	1.64404
orf19.164	143.71	171.199	71.2054	93.8829	36.1483	53.5127	75.6821	119.433	122.423	21.8671	24.6299	26.3047
orf19.1641	10.1442	14.3263	9.49405	15.3627	18.4587	7.34488	13.4188	2.25344	12.6645	3.41673	6.48155	11.5083
orf19.1642	32.1234	26.5036	8.54464	17.0696	14.6131	17.8376	11.2718	12.3939	23.6403	22.5504	19.4446	9.04224
orf19.1643	98.061	85.9577	56.0149	121.194	47.685	81.843	42.9402	66.4766	59.1008	55.3511	44.0745	55.8975
orf19.1646	45.6491	62.3193	54.1161	85.3481	33.841	43.02	24.6906	21.4077	22.796	21.1837	11.6668	27.9487
orf19.1647	136.947	118.192	59.8125	102.418	25.3807	36.7244	37.0359	69.8568	56.5679	72.4347	128.335	76.448
orf19.1648	6.76283	5.0142	7.59524	1.70696	17.6896	9.44342	6.44103	6.76033	7.59867	11.6169	2.59262	5.75415
orf19.1649	11.835	8.59577	16.1399	3.41392	11.5367	14.6898	8.05129	7.88705	10.1316	9.56685	7.77786	20.5505
orf19.1650	0	0	3.79762	6.82785	0.769113	2.09854	1.0735	0	0.844297	1.36669	2.59262	2.46607
orf19.1651	0	0	0.949405	0	0	0	0	0	0	0	0	0
orf19.1652	23.6699	22.2057	29.4315	6.82785	34.6101	26.2317	22.0069	22.5344	21.9517	21.1837	24.6299	18.0845
orf19.1653	81.1539	111.745	57.9137	80.2272	29.2263	37.7737	45.624	58.5895	54.8793	39.6341	45.3708	45.2112
orf19.1654	5.07212	1.43263	9.49405	10.2418	5.38379	8.39415	10.1983	4.50689	10.9759	8.20016	5.18524	4.93213
orf19.1655	1.69071	1.43263	7.59524	1.70696	8.46024	8.39415	2.14701	9.01377	2.53289	3.41673	1.29631	1.64404
orf19.1655.3	11.835	7.16314	27.5327	0	39.9939	22.0347	18.7863	29.2948	16.0416	23.9171	7.77786	19.7285
orf19.1656	60.8655	42.2625	18.9881	81.9342	43.8394	47.2171	20.3966	21.4077	44.7477	196.804	313.707	210.438
orf19.1658	45.6491	60.8867	93.0417	52.9158	66.1437	91.2864	53.6752	66.4766	51.5021	63.5512	40.1856	52.6094
orf19.1659	30.4327	45.1278	22.7857	20.4835	4.61468	14.6898	30.0581	32.6749	40.5262	30.0673	23.3336	27.9487
orf19.166	30.4327	41.5462	13.2917	27.3114	12.3058	23.0839	23.0804	16.9008	16.0416	15.717	27.2225	16.4404
orf19.1661	16.9071	13.61	44.622	3.41392	37.6865	27.281	31.6684	6.76033	17.7302	29.3839	10.3705	18.9065
orf19.1662	1.69071	6.44683	5.69643	11.9487	6.92202	8.39415	7.51453	1.12672	3.37719	12.3002	1.29631	7.3982
orf19.1663	6.76283	2.86526	3.79762	5.12089	10.7676	6.29561	4.29402	7.88705	5.91008	10.9335	1.29631	1.64404
orf19.1664	23.6699	14.3263	27.5327	13.6557	22.3043	28.3303	25.7641	22.5344	34.6162	18.4504	23.3336	18.9065
orf19.1665	5.07212	17.9079	62.6607	3.41392	42.3012	51.4142	47.2342	28.168	15.1973	29.3839	11.6668	13.9744
orf19.1666	16.9071	19.3405	25.6339	8.53481	12.3058	29.3795	15.0291	16.9008	12.6645	18.4504	9.07416	15.6184
orf19.1667	10.1442	7.16314	4.74702	8.53481	9.99847	2.09854	8.58804	1.12672	6.75437	3.41673	6.48155	7.3982
orf19.1667.1	1.69071	1.43263	3.79762	0	1.53823	0	2.14701	0	1.68859	0.683347	2.59262	0
orf19.1668	30.4327	30.0852	15.1905	39.2601	29.2263	14.6898	21.4701	16.9008	22.796	28.7006	29.8151	12.3303
orf19.1669	52.4119	35.8157	25.6339	56.3297	57.6835	34.6259	37.5727	23.6612	33.7719	25.2838	63.5192	15.6184
orf19.1670	3.38141	4.29788	11.3929	0	5.38379	3.14781	19.8598	4.50689	6.75437	6.83347	0	6.57617
orf19.1671	43.9584	47.993	75.003	27.3114	71.5275	64.0054	54.212	54.0826	45.592	53.301	50.5561	55.0755
orf19.1671.1	0	0	0	0	0	0	1.0735	2.25344	0	5.46677	0	0
orf19.1672	25.3606	28.6526	60.7619	18.7766	46.1468	36.7244	42.4034	20.281	32.0833	32.1173	12.9631	26.3047
orf19.1673	6.76283	14.3263	1.89881	6.82785	9.22935	8.39415	2.68376	4.50689	7.59867	12.9836	3.88893	3.28809
orf19.1674	8.45354	17.1915	21.8363	0	20.766	31.4781	13.4188	21.4077	10.9759	19.1337	16.852	16.4404
orf19.1675	11.835	20.7731	20.8869	20.4835	18.4587	17.8376	19.3231	21.4077	22.796	16.4003	20.7409	12.3303
orf19.1676	28.742	27.9362	26.5833	34.1392	13.844	19.9361	18.2496	31.5482	35.4605	26.6505	54.445	37.813
orf19.1677	860.57	765.74	411.092	771.547	272.266	462.728	528.164	943.066	897.487	495.426	865.935	510.475
orf19.1678	268.822	272.916	114.878	269.7	115.367	133.257	178.202	296.328	297.192	164.003	291.67	165.226
orf19.1679	8.45354	3.58157	4.74702	3.41392	2.30734	1.04927	4.83077	1.12672	5.91008	6.15012	2.59262	4.11011
orf19.168	15.2164	10.0284	14.2411	23.8975	19.2278	22.0347	16.6393	7.88705	4.22148	17.767	15.5557	15.6184
orf19.1680	6.76283	7.16314	18.0387	100.711	39.2248	30.4288	44.0137	38.3085	40.5262	22.5504	22.0373	28.7708
orf19.1681	30.4327	34.3831	15.1905	47.7949	13.844	18.8868	18.7863	27.0413	29.5504	28.0172	38.8893	37.813
orf19.1682	18.5978	12.8937	49.369	10.2418	63.8364	60.8576	81.0496	37.1818	47.2806	50.5677	22.0373	36.169
orf19.1683	5.07212	5.0142	18.0387	1.70696	23.8425	17.8376	22.5436	11.2672	19.4188	12.9836	9.07416	9.86426
orf19.1684	3.38141	4.29788	2.84821	3.41392	2.30734	3.14781	10.735	3.38017	1.68859	2.05004	3.88893	2.46607
orf19.1685	3.38141	2.86526	10.4435	8.53481	3.84556	8.39415	6.44103	10.1405	5.06578	15.0336	7.77786	9.04224
orf19.1686	0	5.0142	2.84821	1.70696	1.53823	6.29561	2.68376	2.25344	2.53289	1.36669	0	4.93213
orf19.1687	15.2164	6.44683	6.64583	0	11.5367	13.6405	10.1983	7.88705	5.91008	10.2502	1.29631	9.86426
orf19.169	5.07212	9.31208	15.1905	5.12089	22.3043	10.4927	8.58804	2.25344	7.59867	7.51681	11.6668	5.75415
orf19.1690	38.8863	40.8299	122.473	1.70696	123.827	108.075	67.6308	46.1956	40.5262	121.636	42.7782	86.3123
orf19.1691	1.69071	1.43263	0	1.70696	0.769113	4.19708	2.68376	0	5.06578	6.15012	11.6668	5.75415
orf19.1693	5.07212	5.0142	12.3423	11.9487	8.46024	10.4927	19.3231	11.2672	9.28726	10.9335	5.18524	14.7964
orf19.1697	8.45354	14.3263	14.2411	6.82785	12.3058	20.9854	4.29402	10.1405	7.59867	17.767	6.48155	18.9065
orf19.1698	1.69071	3.58157	17.0893	47.7949	17.6896	20.9854	15.0291	10.1405	8.44297	8.20016	2.59262	6.57617
orf19.1699	18.5978	10.0284	22.7857	6.82785	24.6116	22.0347	13.4188	10.1405	12.6645	15.717	5.18524	11.5083
orf19.17	13.5257	1.43263	4.74702	3.41392	1.53823	2.09854	4.29402	6.76033	8.44297	4.78343	9.07416	3.28809
orf19.1700	3.38141	5.73051	7.59524	0	12.3058	14.6898	13.4188	6.76033	4.22148	8.20016	6.48155	9.86426
orf19.1701	1.69071	2.14894	11.3929	6.82785	6.1529	4.19708	3.75727	3.38017	5.06578	11.6169	1.29631	10.6863
orf19.1702	1.69071	1.43263	16.1399	1.70696	4.61468	5.24635	5.36752	5.63361	0	8.88351	2.59262	9.04224
orf19.1704	5.07212	6.44683	5.69643	5.12089	11.5367	11.542	13.9556	5.63361	3.37719	5.46677	0	3.28809
orf19.1706	5.07212	0.716314	1.89881	3.41392	7.69113	6.29561	4.83077	9.01377	3.37719	10.9335	9.07416	7.3982
orf19.1707	6.76283	24.3547	6.64583	23.8975	7.69113	13.6405	17.1761	23.6612	18.5745	21.8671	18.1483	24.6607
orf19.1708	6.76283	5.73051	6.64583	3.41392	4.61468	8.39415	4.83077	4.50689	4.22148	4.10008	1.29631	5.75415
orf19.1709	3.38141	0	1.89881	6.82785	2.30734	2.09854	0.536752	4.50689	5.06578	3.41673	1.29631	4.93213
orf19.171	50.7212	50.8583	135.765	3.41392	113.06	102.828	55.2855	39.4353	27.0175	61.5012	18.1483	27.9487
orf19.1710	3.38141	7.87945	0.949405	5.12089	6.1529	4.19708	2.14701	1.12672	0.844297	3.41673	9.07416	7.3982
orf19.1711	209.648	204.149	122.473	233.854	84.6024	153.193	125.6	183.656	152.818	233.705	302.04	325.521
orf19.1712	6.76283	4.29788	14.2411	5.12089	31.5336	10.4927	16.1026	7.88705	19.4188	2.73339	7.77786	9.86426
orf19.1714	1.69071	5.73051	0.949405	1.70696	3.07645	1.04927	0	3.38017	1.68859	2.05004	12.9631	1.64404
orf19.1715	15.2164	21.4894	34.1786	6.82785	30.7645	40.9215	19.8598	15.7741	16.0416	19.8171	10.3705	18.0845
orf19.1716	0	2.14894	8.54464	13.6557	2.30734	0	5.36752	1.12672	5.06578	4.10008	3.88893	0.822022
orf19.1717	21.9792	19.3405	16.1399	25.6044	13.844	6.29561	6.97778	7.88705	8.44297	2.73339	7.77786	11.5083
orf19.1718	6.76283	11.461	2.84821	6.82785	8.46024	5.24635	6.44103	3.38017	9.28726	10.2502	9.07416	13.1523
orf19.1719	0	2.86526	6.64583	0	3.07645	9.44342	1.0735	4.50689	6.75437	4.78343	10.3705	0
orf19.172	15.2164	15.7589	17.0893	8.53481	5.38379	25.1825	2.14701	9.01377	7.59867	6.83347	6.48155	1.64404
orf19.1720	1.69071	2.86526	0.949405	11.9487	4.61468	13.6405	7.51453	1.12672	9.28726	17.767	2.59262	4.93213
orf19.1721	57.484	50.8583	76.9018	17.0696	69.2202	59.8083	23.0804	13.5207	20.2631	32.1173	24.6299	29.5928
orf19.1722	2678.08	2227.02	982.634	1466.28	528.381	711.404	259.788	418.014	253.289	414.108	606.673	421.697
orf19.1723	101.442	96.7024	45.5714	117.78	45.3777	76.5966	25.2274	21.4077	27.0175	87.4684	137.409	100.287
orf19.1724	98.061	72.3477	33.2292	97.2968	30.7645	49.3156	9.12479	9.01377	14.353	69.018	125.742	106.041
orf19.1725	0	0	0	0	3.07645	1.04927	0	3.38017	1.68859	1.36669	0	0
orf19.1727	86.2261	73.064	168.994	20.4835	212.275	146.898	67.6308	57.4628	46.4363	131.886	140.001	138.1
orf19.1728	11.835	16.4752	14.2411	25.6044	3.84556	17.8376	6.97778	22.5344	5.91008	22.5504	16.852	10.6863
orf19.1729	54.1026	43.6952	40.8244	58.0367	18.4587	32.5273	40.2564	59.7163	54.8793	82.6849	207.409	100.287
orf19.173	30.4327	29.3689	45.5714	11.9487	53.0688	37.7737	37.5727	24.7879	43.9034	30.7506	20.7409	18.9065
orf19.1730	43.9584	70.1988	52.2173	37.5532	45.3777	33.5766	46.6975	42.8154	59.1008	93.6185	64.8155	107.685
orf19.1734	6.76283	14.3263	39.875	29.0184	26.1498	26.2317	33.2787	24.7879	24.4846	25.2838	27.2225	20.5505
orf19.1735	0	5.0142	9.49405	0	2.30734	2.09854	3.22051	2.25344	5.91008	10.9335	5.18524	7.3982
orf19.1736	30.4327	28.6526	21.8363	23.8975	7.69113	8.39415	15.0291	18.0275	10.9759	19.1337	20.7409	24.6607
orf19.1737	18.5978	6.44683	0	0	5.38379	6.29561	4.29402	2.25344	4.22148	6.83347	11.6668	15.6184
orf19.1738	13.5257	53.7236	131.967	13.6557	126.904	151.095	100.373	28.168	59.1008	74.4848	37.593	77.27
orf19.1738.1	5.07212	2.86526	3.79762	8.53481	6.1529	3.14781	3.75727	2.25344	15.1973	5.46677	16.852	20.5505
orf19.1741	343.214	344.547	159.5	435.275	136.133	182.573	111.645	189.289	195.877	192.02	422.597	273.733
orf19.1742	1.69071	10.0284	23.7351	18.7766	21.5352	14.6898	22.5436	14.6474	17.7302	10.9335	14.2594	17.2625
orf19.1743	5.07212	11.461	74.0536	8.53481	72.2966	73.4488	38.6462	25.9146	17.7302	32.1173	19.4446	32.0588
orf19.1744	23.6699	11.461	8.54464	17.0696	15.3823	6.29561	12.3453	5.63361	9.28726	4.10008	2.59262	4.11011
orf19.1745	5.07212	0.716314	0	10.2418	6.1529	4.19708	3.75727	0	4.22148	1.36669	0	1.64404
orf19.1746	116.659	108.88	51.2679	95.5899	35.3792	40.9215	55.2855	56.3361	91.184	84.0516	99.8158	55.0755
orf19.1747	3.38141	2.86526	11.3929	6.82785	11.5367	12.5912	3.22051	2.25344	8.44297	9.56685	9.07416	4.93213
orf19.1748	28.742	22.922	18.9881	51.2089	6.92202	16.7883	10.735	13.5207	10.1316	10.2502	23.3336	7.3982
orf19.175	81.1539	83.8087	45.5714	75.1063	42.3012	50.3649	63.8735	85.6309	87.8069	40.3175	80.3712	52.6094
orf19.1750	104.824	128.22	163.298	15.3627	236.887	202.509	128.284	140.84	100.471	123.002	154.261	172.625
orf19.1751	45.6491	63.0356	90.1934	40.9671	93.8318	95.4835	69.7778	50.7025	71.7652	64.9179	93.3343	75.626
orf19.1753	6.76283	11.461	9.49405	1.70696	8.46024	6.29561	23.0804	5.63361	10.1316	12.3002	6.48155	8.22022
orf19.1754	10.1442	7.16314	3.79762	3.41392	13.844	13.6405	23.0804	12.3939	6.75437	17.0837	15.5557	13.1523
orf19.1755	20.2885	12.8937	17.0893	0	12.3058	15.739	18.7863	14.6474	7.59867	20.5004	10.3705	17.2625
orf19.1756	1.69071	9.31208	14.2411	1.70696	25.3807	13.6405	9.66154	12.3939	8.44297	11.6169	2.59262	13.1523
orf19.1757	0	4.29788	0.949405	1.70696	3.07645	3.14781	3.22051	5.63361	5.06578	9.56685	0	4.11011
orf19.1759	268.822	267.185	142.411	264.579	100.754	113.321	57.4325	82.2507	59.9451	54.6677	33.704	27.9487
orf19.176	92.9889	86.674	47.4702	76.8133	113.829	116.469	37.5727	50.7025	92.8726	86.1017	108.89	88.7783
orf19.1760	62.5562	68.0498	196.527	22.1905	163.821	151.095	100.909	82.2507	71.7652	74.4848	31.1114	67.4058
orf19.1761	3.38141	6.44683	6.64583	1.70696	6.1529	5.24635	8.58804	3.38017	5.06578	12.3002	3.88893	4.11011
orf19.1762	0	5.73051	14.2411	1.70696	13.844	8.39415	5.90428	3.38017	2.53289	6.83347	3.88893	9.04224
orf19.1763	16.9071	10.7447	7.59524	30.7253	3.07645	9.44342	5.90428	16.9008	21.1074	4.10008	20.7409	9.86426
orf19.1764	3.38141	7.87945	8.54464	0	9.99847	4.19708	6.44103	4.50689	8.44297	4.10008	7.77786	9.04224
orf19.1765	3.38141	2.86526	10.4435	1.70696	3.07645	10.4927	6.44103	2.25344	1.68859	11.6169	1.29631	6.57617
orf19.1766	64.2469	50.142	15.1905	39.2601	11.5367	19.9361	13.4188	29.2948	24.4846	13.6669	41.4819	21.3726
orf19.1767	5.07212	7.16314	7.59524	10.2418	3.84556	5.24635	6.44103	4.50689	6.75437	33.484	6.48155	9.04224
orf19.1768	25.3606	30.0852	6.64583	10.2418	5.38379	7.34488	12.8821	11.2672	23.6403	15.0336	2.59262	16.4404
orf19.1769	86.2261	122.49	54.1161	83.6411	32.3027	52.4635	55.2855	59.7163	52.3464	53.9844	80.3712	60.8296
orf19.177	6.76283	3.58157	5.69643	5.12089	9.22935	7.34488	3.22051	2.25344	5.06578	15.717	5.18524	21.3726
orf19.1770	13.5257	4.29788	7.59524	5.12089	26.9189	17.8376	16.1026	4.50689	5.91008	4.78343	0	9.86426
orf19.1771	113.277	104.582	31.3304	110.953	49.9923	57.7098	10.735	31.5482	40.5262	32.1173	41.4819	27.1267
orf19.1772	3.38141	9.31208	9.49405	1.70696	4.61468	10.4927	6.44103	1.12672	2.53289	15.0336	2.59262	4.11011
orf19.1773	3.38141	14.3263	10.4435	13.6557	16.1514	9.44342	7.51453	2.25344	7.59867	12.3002	6.48155	3.28809
orf19.1774	0	1.43263	0	10.2418	2.30734	3.14781	3.22051	2.25344	5.06578	3.41673	2.59262	0.822022
orf19.1776	5.07212	5.0142	3.79762	10.2418	1.53823	9.44342	7.51453	5.63361	16.0416	10.2502	6.48155	7.3982
orf19.1777	30.4327	37.9646	45.5714	6.82785	64.6055	75.5474	44.0137	21.4077	41.3705	26.6505	28.5188	15.6184
orf19.1778	1.69071	9.31208	9.49405	8.53481	0.769113	1.04927	4.29402	5.63361	7.59867	5.46677	7.77786	1.64404
orf19.1779	71.0097	55.8725	187.033	32.4323	186.125	159.489	155.658	64.2231	72.6095	158.536	75.1859	170.981
orf19.178	33.8141	45.1278	17.0893	23.8975	27.6881	25.1825	21.4701	7.88705	21.1074	9.56685	23.3336	13.1523
orf19.1780	5.07212	0.716314	0.949405	1.70696	0	3.14781	2.68376	1.12672	0.844297	1.36669	3.88893	0
orf19.1782	8.45354	0.716314	4.74702	3.41392	11.5367	2.09854	5.90428	0	1.68859	6.15012	1.29631	4.11011
orf19.1782.1	103.133	94.5535	37.9762	56.3297	33.841	46.1678	38.6462	57.4628	46.4363	28.7006	24.6299	13.9744
orf19.1783	35.5049	38.681	39.875	63.1576	57.6835	48.2664	24.1539	24.7879	23.6403	56.0344	107.594	73.1599
orf19.1785	89.6075	69.4825	75.9524	95.5899	80.7568	56.6605	52.6017	58.5895	54.8793	67.6513	128.335	65.7617
orf19.1789	13.5257	4.29788	1.89881	6.82785	2.30734	1.04927	5.90428	2.25344	10.9759	6.83347	20.7409	11.5083
orf19.1789.1	20.2885	20.0568	43.6726	58.0367	69.2202	65.0547	67.6308	37.1818	46.4363	77.2182	19.4446	48.4993
orf19.1791	89.6075	83.0924	75.003	81.9342	46.9159	80.7937	63.3368	113.799	97.9384	166.053	163.335	177.557
orf19.1792	3.38141	2.86526	1.89881	0	2.30734	3.14781	7.51453	1.12672	2.53289	11.6169	16.852	12.3303
orf19.1793	1.69071	11.461	9.49405	11.9487	5.38379	6.29561	10.735	6.76033	15.1973	11.6169	3.88893	9.04224
orf19.1794	3.38141	1.43263	0.949405	0	3.84556	2.09854	1.0735	1.12672	0.844297	6.83347	3.88893	4.93213
orf19.1795	11.835	10.7447	28.4821	18.7766	27.6881	25.1825	13.9556	6.76033	10.9759	17.0837	19.4446	9.86426
orf19.1795.1	3.38141	1.43263	18.0387	0	13.0749	12.5912	13.4188	12.3939	10.1316	7.51681	3.88893	14.7964
orf19.1796	3.38141	0	5.69643	3.41392	6.92202	6.29561	12.3453	3.38017	8.44297	6.83347	3.88893	4.11011
orf19.1797	6.76283	10.7447	13.2917	1.70696	23.0734	13.6405	43.477	37.1818	28.7061	15.717	11.6668	18.9065
orf19.1798	133.566	125.355	79.75	107.539	38.4556	66.104	92.3214	128.446	105.537	32.8006	37.593	23.0166
orf19.1799	16.9071	17.9079	35.128	1.70696	56.1452	36.7244	47.771	34.9284	37.9934	33.484	20.7409	34.5249
orf19.18	20.2885	53.7236	71.2054	8.53481	63.8364	64.0054	37.0359	25.9146	22.796	28.0172	23.3336	9.86426
orf19.1800	170.761	164.752	107.283	196.301	82.2951	87.0893	142.776	246.752	216.14	256.938	344.818	291.818
orf19.1801	15.2164	24.3547	12.3423	5.12089	6.92202	11.542	14.4923	10.1405	15.1973	8.88351	20.7409	9.04224
orf19.1802	25.3606	43.6952	53.1667	10.2418	55.3761	43.02	44.0137	27.0413	33.7719	34.1673	41.4819	44.3892
orf19.1803	145.401	118.908	66.4583	196.301	40.763	74.4981	93.9317	112.672	140.153	74.4848	154.261	92.0664
orf19.1804	54.1026	43.6952	27.5327	46.088	13.844	30.4288	21.4701	39.4353	37.1491	41.0008	53.1487	51.7874
orf19.1805	35.5049	40.8299	44.622	56.3297	19.9969	26.2317	31.6684	48.449	28.7061	33.484	53.1487	52.6094
orf19.1806	5.07212	10.0284	0.949405	17.0696	8.46024	14.6898	9.12479	4.50689	20.2631	25.2838	32.4077	30.4148
orf19.1808	74.3911	74.4967	37.0268	52.9158	25.3807	48.2664	26.8376	32.6749	47.2806	41.0008	84.2601	47.6773
orf19.1813	42.2677	50.142	47.4702	49.5019	37.6865	49.3156	31.1316	37.1818	54.8793	31.4339	42.7782	46.8552
orf19.1814	0	7.16314	17.0893	1.70696	19.2278	8.39415	22.0069	6.76033	10.1316	10.9335	9.07416	17.2625
orf19.1815	13.5257	10.7447	35.128	0	34.6101	25.1825	42.4034	23.6612	23.6403	41.6841	22.0373	27.9487
orf19.1816	38.8863	29.3689	98.7381	10.2418	63.0673	73.4488	8.05129	1.12672	5.91008	2.05004	1.29631	3.28809
orf19.182	43.9584	42.9788	41.7738	104.125	39.9939	31.4781	32.7419	21.4077	43.0591	69.7014	72.5933	62.4737
orf19.1821	0	0.716314	0	1.70696	0	1.04927	0	0	0	0	0	0
orf19.1822	13.5257	14.3263	3.79762	22.1905	4.61468	6.29561	13.4188	19.1543	23.6403	15.0336	38.8893	14.7964
orf19.1823	11.835	13.61	0.949405	3.41392	5.38379	6.29561	6.97778	7.88705	10.1316	4.10008	1.29631	5.75415
orf19.1824	3.38141	5.73051	3.79762	3.41392	0.769113	1.04927	2.14701	2.25344	10.1316	6.83347	5.18524	9.04224
orf19.1825	1.69071	6.44683	2.84821	3.41392	3.84556	6.29561	0	4.50689	2.53289	1.36669	1.29631	1.64404
orf19.1826	10.1442	18.6242	45.5714	3.41392	46.1468	49.3156	24.6906	15.7741	16.8859	18.4504	16.852	21.3726
orf19.1827	16.9071	8.59577	4.74702	44.381	6.92202	11.542	2.68376	5.63361	21.9517	2.05004	3.88893	4.11011
orf19.1828	10.1442	7.87945	18.9881	1.70696	6.92202	2.09854	5.36752	1.12672	5.91008	3.41673	1.29631	3.28809
orf19.183	3.38141	1.43263	1.89881	3.41392	0	1.04927	4.83077	1.12672	2.53289	4.78343	0	4.11011
orf19.1830	1.69071	7.16314	3.79762	1.70696	10.7676	4.19708	4.83077	4.50689	2.53289	11.6169	10.3705	7.3982
orf19.1831	15.2164	11.461	2.84821	13.6557	6.1529	4.19708	8.58804	21.4077	10.1316	2.73339	3.88893	9.86426
orf19.1832	13.5257	15.7589	10.4435	27.3114	15.3823	14.6898	11.8086	14.6474	11.8202	6.15012	10.3705	3.28809
orf19.1833	30.4327	22.2057	65.5089	1.70696	77.6804	40.9215	52.6017	33.8017	27.0175	34.8507	27.2225	32.8809
orf19.1834	1.69071	2.14894	0	6.82785	3.07645	2.09854	2.14701	1.12672	0.844297	1.36669	0	4.11011
orf19.1835	6.76283	5.73051	26.5833	11.9487	15.3823	25.1825	16.1026	5.63361	11.8202	6.83347	7.77786	10.6863
orf19.1836	16.9071	17.1915	1.89881	29.0184	12.3058	5.24635	4.83077	14.6474	10.9759	13.6669	15.5557	7.3982
orf19.1837	15.2164	12.1773	34.1786	1.70696	41.5321	18.8868	33.2787	30.4215	20.2631	35.534	25.9262	21.3726
orf19.1839	20.2885	20.7731	31.3304	100.711	39.9939	32.5273	37.5727	40.562	53.1907	22.5504	28.5188	34.5249
orf19.184	1.69071	5.73051	6.64583	8.53481	7.69113	10.4927	5.90428	9.01377	15.1973	15.717	12.9631	8.22022
orf19.1840	40.577	46.5604	42.7232	95.5899	57.6835	58.7591	73.5351	61.9697	81.0525	74.4848	55.7413	49.3213
orf19.1841	20.2885	4.29788	2.84821	1.70696	6.1529	8.39415	4.29402	6.76033	9.28726	2.73339	7.77786	1.64404
orf19.1842	35.5049	52.2909	44.622	11.9487	45.3777	46.1678	23.0804	23.6612	26.1732	27.3339	29.8151	27.1267
orf19.1843	16.9071	14.3263	15.1905	6.82785	12.3058	11.542	15.5658	13.5207	21.9517	9.56685	3.88893	8.22022
orf19.1844	62.5562	38.681	21.8363	40.9671	13.0749	16.7883	27.3744	22.5344	40.5262	38.9508	81.6675	54.2534
orf19.1847	131.875	118.192	124.372	81.9342	81.526	95.4835	107.35	165.628	146.063	75.1681	75.1859	55.0755
orf19.1848.1	0	0.716314	0.949405	5.12089	0.769113	2.09854	1.0735	1.12672	0	8.88351	2.59262	1.64404
orf19.1849	84.5354	78.7945	37.0268	69.9854	36.9174	32.5273	47.2342	96.8981	82.7411	82.0016	101.112	77.27
orf19.185	0	2.14894	7.59524	0	7.69113	3.14781	4.29402	6.76033	2.53289	2.73339	7.77786	3.28809
orf19.1850	18.5978	12.1773	7.59524	18.7766	14.6131	18.8868	20.3966	21.4077	31.239	15.0336	6.48155	17.2625
orf19.1852	33.8141	15.0426	14.2411	25.6044	10.7676	12.5912	12.8821	15.7741	16.8859	11.6169	12.9631	9.86426
orf19.1853	0	2.14894	24.6845	3.41392	9.22935	13.6405	44.0137	19.1543	10.1316	37.5841	3.88893	24.6607
orf19.1854	28.742	19.3405	78.8006	13.6557	101.523	57.7098	87.4907	72.1102	45.592	118.902	47.9634	100.287
orf19.1855	18.5978	15.0426	6.64583	13.6557	7.69113	6.29561	13.4188	24.7879	23.6403	8.88351	22.0373	17.2625
orf19.1856	104.824	123.206	87.3452	141.678	63.8364	90.2371	116.475	193.796	124.112	103.869	194.446	160.294
orf19.1857	55.7933	28.6526	25.6339	63.1576	17.6896	11.542	22.5436	29.2948	30.3947	30.0673	75.1859	45.2112
orf19.1860	23.6699	14.3263	52.2173	13.6557	25.3807	37.7737	37.0359	18.0275	9.28726	57.4011	10.3705	36.169
orf19.1860.1	33.8141	14.3263	18.0387	59.7437	17.6896	28.3303	18.7863	40.562	30.3947	21.1837	19.4446	24.6607
orf19.1861	94.6796	89.5393	53.1667	124.608	60.7599	51.4142	66.0206	74.3636	81.8968	51.9343	79.0749	55.8975
orf19.1862	0	5.0142	24.6845	5.12089	10.7676	22.0347	44.5505	21.4077	29.5504	7.51681	3.88893	2.46607
orf19.1863	55.7933	74.4967	66.4583	75.1063	27.6881	38.823	67.6308	141.967	159.572	17.0837	16.852	13.9744
orf19.1864	11.835	17.9079	40.8244	3.41392	38.4556	40.9215	16.1026	23.6612	10.9759	11.6169	11.6668	23.0166
orf19.1865	5.07212	15.7589	23.7351	8.53481	14.6131	31.4781	20.9333	15.7741	7.59867	16.4003	35.0003	13.9744
orf19.1866	0	2.14894	6.64583	15.3627	4.61468	22.0347	17.1761	7.88705	17.7302	12.9836	9.07416	4.93213
orf19.1867	295.874	303.001	158.551	452.345	129.98	177.326	214.701	344.777	355.449	329.373	687.044	442.248
orf19.1868	92.9889	46.5604	37.9762	92.1759	32.3027	36.7244	34.3522	29.2948	31.239	52.6177	110.186	43.5672
orf19.1871	69.319	35.8157	31.3304	13.6557	32.3027	22.0347	31.6684	58.5895	43.0591	40.3175	36.2967	29.5928
orf19.1872	8.45354	6.44683	31.3304	3.41392	11.5367	25.1825	23.0804	13.5207	10.1316	21.1837	10.3705	20.5505
orf19.1873	3.38141	2.86526	10.4435	3.41392	3.84556	4.19708	13.9556	9.01377	1.68859	6.83347	3.88893	0.822022
orf19.1874	15.2164	18.6242	9.49405	20.4835	5.38379	3.14781	10.1983	11.2672	13.5087	36.9007	16.852	5.75415
orf19.1876	40.577	45.1278	44.622	23.8975	18.4587	31.4781	29.5214	57.4628	38.8376	51.9343	51.8524	40.2791
orf19.1877	30.4327	43.6952	17.0893	6.82785	16.9205	14.6898	22.5436	25.9146	24.4846	34.1673	20.7409	27.9487
orf19.1878	10.1442	12.1773	12.3423	6.82785	5.38379	17.8376	10.1983	18.0275	10.9759	8.88351	6.48155	12.3303
orf19.188	42.2677	45.1278	36.0774	6.82785	55.3761	56.6605	59.0428	25.9146	26.1732	54.6677	45.3708	41.1011
orf19.1880	27.0513	23.6384	35.128	37.5532	28.4572	37.7737	44.0137	59.7163	47.2806	44.4175	49.2597	51.7874
orf19.1881	11.835	17.1915	22.7857	6.82785	16.1514	6.29561	25.7641	15.7741	32.9276	12.3002	2.59262	15.6184
orf19.1883	86.2261	60.8867	44.622	64.8646	33.0719	31.4781	45.0872	55.2094	64.1666	27.3339	51.8524	32.8809
orf19.1885	8.45354	14.3263	34.1786	5.12089	20.766	16.7883	36.4992	21.4077	11.8202	22.5504	12.9631	18.0845
orf19.1886	82.8447	92.4045	46.5208	59.7437	32.3027	45.1186	97.1522	166.755	147.752	19.1337	19.4446	18.9065
orf19.1887	160.617	143.979	72.1548	158.747	47.685	74.4981	22.5436	25.9146	20.2631	90.8851	150.372	136.456
orf19.1888	158.926	196.27	93.9911	174.11	83.8333	71.3503	161.563	310.975	271.019	133.936	278.706	168.514
orf19.1889	40.577	27.2199	24.6845	59.7437	19.9969	15.739	26.8376	37.1818	27.0175	19.1337	47.9634	31.2368
orf19.1890	18.5978	20.0568	17.0893	54.6228	19.2278	13.6405	18.2496	9.01377	22.796	17.0837	12.9631	9.04224
orf19.1891	1.69071	7.87945	39.875	46.088	65.3746	33.5766	82.6599	46.1956	33.7719	24.6005	20.7409	32.8809
orf19.1893	25.3606	13.61	27.5327	138.264	59.9908	51.4142	70.3146	50.7025	55.7236	32.1173	27.2225	30.4148
orf19.1896	32.1234	68.0498	184.185	17.0696	213.813	180.474	72.9983	19.1543	29.5504	45.1009	14.2594	45.2112
orf19.1897	101.442	80.9435	34.1786	52.9158	34.6101	35.6751	3.22051	5.63361	11.8202	9.56685	19.4446	13.9744
orf19.190	5.07212	4.29788	11.3929	5.12089	9.99847	4.19708	11.2718	5.63361	4.22148	22.5504	6.48155	26.3047
orf19.1900	11.835	5.73051	12.3423	6.82785	9.22935	10.4927	5.90428	16.9008	6.75437	10.2502	12.9631	6.57617
orf19.1901	28.742	35.8157	29.4315	3.41392	28.4572	40.9215	19.8598	20.281	10.9759	37.5841	9.07416	13.9744
orf19.1902	45.6491	32.9504	38.9256	27.3114	18.4587	18.8868	17.7128	22.5344	17.7302	18.4504	47.9634	30.4148
orf19.1906	0	7.16314	0.949405	6.82785	3.07645	3.14781	6.97778	5.63361	7.59867	11.6169	2.59262	7.3982
orf19.1907	104.824	113.178	51.2679	143.385	66.1437	70.301	81.0496	110.419	92.0283	100.452	121.853	76.448
orf19.191	11.835	10.7447	43.6726	1.70696	29.2263	34.6259	41.8667	15.7741	32.9276	17.0837	3.88893	16.4404
orf19.1910	43.9584	44.4115	24.6845	25.6044	26.1498	19.9361	18.7863	38.3085	37.9934	36.2174	35.0003	30.4148
orf19.1911	28.742	24.3547	55.0655	29.0184	69.2202	48.2664	77.2924	58.5895	38.8376	58.0845	28.5188	50.1433
orf19.1913	189.359	219.192	134.815	203.128	96.1391	138.504	171.224	279.427	213.607	224.821	286.484	252.361
orf19.1914	1.69071	0.716314	13.2917	1.70696	7.69113	6.29561	10.1983	9.01377	4.22148	18.4504	7.77786	5.75415
orf19.1915	57.484	74.4967	93.0417	11.9487	81.526	50.3649	82.6599	91.2645	53.1907	51.9343	40.1856	53.4314
orf19.1917	13.5257	19.3405	36.0774	13.6557	62.2981	28.3303	36.4992	22.5344	23.6403	35.534	24.6299	43.5672
orf19.192	502.14	431.221	244.946	462.587	124.596	185.721	141.166	162.248	185.745	62.1845	106.297	61.6516
orf19.1920	3.38141	0	0	0	0	0	0	1.12672	0.844297	0	0	0
orf19.1923	8.45354	2.86526	17.0893	3.41392	14.6131	9.44342	12.8821	7.88705	10.1316	55.3511	2.59262	6.57617
orf19.1925	850.426	835.222	333.241	747.649	302.261	384.032	457.313	665.893	693.168	401.808	828.342	428.273
orf19.1926	32.1234	25.071	11.3929	18.7766	10.7676	26.2317	11.2718	13.5207	16.8859	30.0673	31.1114	25.4827
orf19.1927	1.69071	2.86526	1.89881	0	1.53823	0	2.68376	0	5.06578	8.88351	1.29631	0.822022
orf19.193	8.45354	8.59577	6.64583	1.70696	4.61468	5.24635	4.29402	15.7741	7.59867	4.10008	5.18524	9.86426
orf19.1930	6.76283	8.59577	1.89881	32.4323	4.61468	5.24635	6.44103	6.76033	9.28726	9.56685	9.07416	4.93213
orf19.1932	16.9071	14.3263	16.1399	20.4835	13.0749	6.29561	5.36752	2.25344	0.844297	10.9335	6.48155	4.11011
orf19.1933	13.5257	9.31208	24.6845	3.41392	10.7676	7.34488	20.9333	7.88705	24.4846	12.9836	5.18524	4.11011
orf19.1934	16.9071	7.16314	5.69643	1.70696	9.99847	13.6405	4.83077	6.76033	5.06578	14.3503	7.77786	3.28809
orf19.1935	0	0	0.949405	0	0.769113	0	2.68376	3.38017	1.68859	2.05004	0	2.46607
orf19.1936	16.9071	27.9362	63.6101	15.3627	50.7614	29.3795	45.624	29.2948	26.1732	45.1009	22.0373	35.3469
orf19.1938	0	0.716314	2.84821	0	3.07645	0	0.536752	3.38017	0	3.41673	0	2.46607
orf19.1939	226.555	261.455	102.536	220.198	97.6773	120.666	184.643	264.78	265.109	134.619	289.077	155.362
orf19.194	11.835	20.7731	9.49405	20.4835	2.30734	3.14781	6.44103	7.88705	7.59867	10.9335	5.18524	12.3303
orf19.1940	23.6699	17.9079	18.0387	42.674	12.3058	19.9361	22.5436	31.5482	16.0416	22.5504	19.4446	18.0845
orf19.1941	28.742	27.9362	19.9375	40.9671	14.6131	36.7244	25.7641	10.1405	17.7302	18.4504	32.4077	19.7285
orf19.1942	0	6.44683	5.69643	1.70696	17.6896	5.24635	8.05129	11.2672	9.28726	10.9335	2.59262	13.1523
orf19.1943	103.133	87.3903	37.0268	75.1063	20.766	26.2317	26.8376	64.2231	83.5854	67.6513	129.631	65.7617
orf19.1944	79.4632	67.3335	105.384	8.53481	96.1391	80.7937	33.8154	23.6612	21.9517	54.6677	105.001	99.4646
orf19.1945	43.9584	56.5888	60.7619	51.2089	53.0688	41.9708	10.1983	9.01377	8.44297	9.56685	12.9631	22.1946
orf19.1946	32.1234	20.0568	20.8869	17.0696	12.3058	16.7883	16.1026	14.6474	9.28726	18.4504	15.5557	24.6607
orf19.1948	0	4.29788	12.3423	5.12089	3.07645	4.19708	3.22051	4.50689	6.75437	6.15012	5.18524	8.22022
orf19.1949	20.2885	34.3831	45.5714	5.12089	42.3012	34.6259	42.4034	27.0413	22.796	26.6505	28.5188	36.991
orf19.1950	42.2677	37.2483	29.4315	30.7253	11.5367	12.5912	19.3231	25.9146	27.8618	41.0008	101.112	40.2791
orf19.1953	0	5.73051	8.54464	13.6557	6.92202	5.24635	9.12479	13.5207	20.2631	17.0837	9.07416	9.86426
orf19.1954	25.3606	27.9362	22.7857	8.53481	37.6865	46.1678	45.624	24.7879	34.6162	73.1181	23.3336	45.2112
orf19.1955	3.38141	5.73051	1.89881	1.70696	2.30734	2.09854	3.75727	9.01377	8.44297	1.36669	5.18524	0.822022
orf19.1956	74.3911	38.681	31.3304	95.5899	46.1468	50.3649	24.6906	49.5758	36.3048	71.7514	64.8155	46.8552
orf19.1957	3.38141	5.0142	6.64583	0	24.6116	14.6898	9.66154	7.88705	13.5087	14.3503	7.77786	7.3982
orf19.1958	1.69071	1.43263	1.89881	0	0	2.09854	1.0735	0	2.53289	1.36669	1.29631	0
orf19.1959	5.07212	2.14894	2.84821	1.70696	0.769113	7.34488	9.66154	7.88705	3.37719	2.05004	0	5.75415
orf19.1960	1.69071	2.14894	11.3929	0	4.61468	6.29561	8.05129	0	5.06578	2.73339	5.18524	2.46607
orf19.1961	43.9584	24.3547	37.0268	6.82785	31.5336	38.823	18.7863	22.5344	17.7302	10.2502	3.88893	5.75415
orf19.1963	42.2677	53.0072	50.3184	66.5715	45.3777	58.7591	38.6462	13.5207	19.4188	86.1017	89.4453	47.6773
orf19.1964	3.38141	12.8937	36.0774	34.1392	22.3043	17.8376	19.8598	6.76033	16.0416	4.78343	12.9631	18.9065
orf19.1966	3.38141	5.0142	4.74702	10.2418	9.99847	4.19708	8.58804	4.50689	9.28726	4.78343	2.59262	13.1523
orf19.1967	21.9792	11.461	10.4435	54.6228	26.1498	15.739	24.6906	16.9008	23.6403	7.51681	12.9631	6.57617
orf19.1968	13.5257	10.7447	5.69643	15.3627	7.69113	5.24635	4.29402	21.4077	10.9759	12.3002	14.2594	9.86426
orf19.1968.1	0	0.716314	0	0	1.53823	2.09854	0	0	0	0	0	2.46607
orf19.1969	568.078	593.824	275.327	489.898	204.584	313.731	216.848	318.862	313.234	274.705	365.559	294.284
orf19.1970	10.1442	32.9504	20.8869	15.3627	21.5352	22.0347	22.0069	13.5207	28.7061	10.2502	19.4446	19.7285
orf19.1971	18.5978	15.0426	20.8869	6.82785	29.9954	30.4288	24.1539	6.76033	13.5087	9.56685	19.4446	19.7285
orf19.1972	5.07212	9.31208	7.59524	13.6557	6.92202	11.542	8.58804	14.6474	8.44297	25.2838	14.2594	7.3982
orf19.1973	28.742	47.993	38.9256	25.6044	33.0719	38.823	45.624	51.8292	49.8135	35.534	51.8524	37.813
orf19.1974	16.9071	17.1915	37.0268	6.82785	33.841	26.2317	51.5282	34.9284	26.1732	21.8671	23.3336	32.8809
orf19.1975	92.9889	95.2698	50.3184	134.85	47.685	67.1532	86.9539	126.193	88.6512	83.3683	62.2228	105.219
orf19.1976	10.1442	16.4752	12.3423	17.0696	6.92202	5.24635	4.83077	9.01377	10.1316	10.9335	18.1483	13.1523
orf19.1977	49.0305	55.1562	38.9256	71.6924	36.1483	51.4142	26.8376	38.3085	35.4605	170.837	324.077	204.683
orf19.1978	16.9071	21.4894	37.9762	20.4835	35.3792	25.1825	19.8598	5.63361	16.0416	60.1345	14.2594	55.8975
orf19.1979	16.9071	25.7873	56.0149	1.70696	29.2263	16.7883	22.5436	15.7741	12.6645	4.78343	2.59262	4.93213
orf19.198	23.6699	18.6242	63.6101	10.2418	77.6804	36.7244	48.3077	42.8154	32.0833	38.9508	20.7409	64.9397
orf19.1980	8.45354	3.58157	4.74702	20.4835	9.99847	4.19708	2.14701	0	4.22148	1.36669	1.29631	0.822022
orf19.1981	0	0.716314	10.4435	10.2418	4.61468	6.29561	10.1983	5.63361	12.6645	1.36669	3.88893	1.64404
orf19.1985	55.7933	53.0072	19.9375	54.6228	14.6131	17.8376	42.9402	66.4766	65.8551	69.7014	128.335	83.8462
orf19.1986	1.69071	7.16314	24.6845	3.41392	41.5321	22.0347	32.7419	9.01377	6.75437	22.5504	14.2594	37.813
orf19.1988	5.07212	10.7447	11.3929	49.5019	14.6131	7.34488	19.3231	22.5344	10.1316	18.4504	16.852	10.6863
orf19.1989	3.38141	19.3405	41.7738	11.9487	34.6101	57.7098	34.8889	14.6474	25.3289	33.484	22.0373	27.9487
orf19.199	1.69071	2.86526	10.4435	1.70696	15.3823	10.4927	19.3231	11.2672	6.75437	6.83347	1.29631	3.28809
orf19.1990	15.2164	22.2057	19.9375	22.1905	27.6881	10.4927	28.9846	27.0413	23.6403	15.717	20.7409	18.9065
orf19.1991	18.5978	10.7447	38.9256	6.82785	32.3027	26.2317	39.1829	23.6612	24.4846	34.1673	18.1483	27.9487
orf19.1992	10.1442	5.0142	7.59524	1.70696	4.61468	5.24635	4.29402	1.12672	8.44297	2.05004	2.59262	5.75415
orf19.1993	13.5257	15.7589	18.0387	1.70696	11.5367	6.29561	11.2718	15.7741	14.353	12.3002	6.48155	11.5083
orf19.1994	11.835	5.0142	13.2917	0	12.3058	6.29561	8.05129	7.88705	3.37719	10.2502	7.77786	8.22022
orf19.1995	143.71	138.249	90.1934	110.953	53.0688	92.3357	46.1607	38.3085	66.6994	10.9335	53.1487	19.7285
orf19.1996	32.1234	35.0994	68.3571	6.82785	109.214	90.2371	64.9471	47.3223	36.3048	58.7678	25.9262	48.4993
orf19.1998	240.08	310.164	104.435	343.099	117.674	168.932	93.3949	148.727	172.237	141.453	357.781	175.091
orf19.1999	3.38141	3.58157	2.84821	6.82785	9.22935	3.14781	11.8086	7.88705	5.06578	6.83347	14.2594	7.3982
orf19.20	6.76283	10.0284	16.1399	3.41392	36.1483	30.4288	17.7128	13.5207	13.5087	34.1673	19.4446	25.4827
orf19.200	13.5257	10.0284	15.1905	10.2418	19.2278	16.7883	15.5658	5.63361	10.1316	12.3002	6.48155	10.6863
orf19.2000	148.782	99.5676	53.1667	81.9342	44.6085	64.0054	51.5282	50.7025	70.9209	41.6841	64.8155	54.2534
orf19.2001	10.1442	22.922	3.79762	3.41392	6.92202	10.4927	6.97778	2.25344	6.75437	8.88351	1.29631	8.22022
orf19.2002	3.38141	9.31208	17.0893	8.53481	19.9969	20.9854	26.8376	9.01377	20.2631	16.4003	3.88893	9.86426
orf19.2003	468.326	515.746	235.452	561.59	199.2	284.352	176.055	227.598	275.241	323.223	722.044	471.84
orf19.2005	43.9584	45.8441	77.8512	13.6557	132.287	87.0893	71.9248	56.3361	46.4363	80.6349	42.7782	50.9653
orf19.2006	28.742	12.1773	14.2411	8.53481	10.7676	7.34488	11.8086	10.1405	15.1973	8.88351	38.8893	9.04224
orf19.2006.1	0	2.14894	0	0	0	0	0.536752	0	0	0	1.29631	0.822022
orf19.2007	1.69071	2.86526	5.69643	6.82785	16.1514	6.29561	6.97778	4.50689	5.91008	8.88351	5.18524	7.3982
orf19.2008	33.8141	52.2909	19.9375	34.1392	13.0749	25.1825	21.4701	29.2948	27.0175	34.1673	41.4819	46.0332
orf19.2009	5.07212	7.16314	14.2411	0	7.69113	13.6405	13.4188	6.76033	10.1316	13.6669	5.18524	9.86426
orf19.201	0	1.43263	6.64583	0	1.53823	9.44342	4.83077	0	4.22148	10.2502	7.77786	5.75415
orf19.2010	18.5978	25.071	11.3929	20.4835	9.22935	9.44342	14.4923	11.2672	20.2631	23.9171	16.852	24.6607
orf19.2012	45.6491	31.5178	30.3809	17.0696	9.22935	26.2317	24.1539	30.4215	17.7302	27.3339	45.3708	22.1946
orf19.2013	87.9168	99.5676	269.631	29.0184	400.708	242.381	114.328	89.011	97.0941	122.319	53.1487	74.804
orf19.2014	27.0513	18.6242	30.3809	20.4835	36.1483	35.6751	37.5727	29.2948	16.8859	38.2674	75.1859	60.0076
orf19.2016	1.69071	2.14894	4.74702	0	3.07645	2.09854	3.22051	7.88705	1.68859	6.15012	1.29631	0.822022
orf19.2017	0	0	6.64583	0	2.30734	7.34488	2.68376	1.12672	4.22148	5.46677	0	3.28809
orf19.2018	5.07212	10.7447	3.79762	22.1905	6.92202	6.29561	14.4923	10.1405	7.59867	4.78343	15.5557	9.04224
orf19.2018.1	23.6699	8.59577	6.64583	15.3627	9.99847	7.34488	7.51453	7.88705	14.353	10.9335	18.1483	9.86426
orf19.2018.2	351.667	369.618	153.804	320.909	90.7553	129.06	150.291	230.978	184.057	186.554	365.559	208.794
orf19.2019	0	4.29788	3.79762	0	8.46024	7.34488	4.83077	11.2672	0.844297	4.10008	2.59262	4.93213
orf19.202	20.2885	15.0426	39.875	18.7766	16.1514	23.0839	18.7863	13.5207	25.3289	13.6669	19.4446	24.6607
orf19.2020	25.3606	28.6526	145.259	15.3627	84.6024	72.3996	207.723	135.207	118.202	8.88351	10.3705	2.46607
orf19.2021	23.6699	21.4894	75.9524	1.70696	73.8348	47.2171	259.788	158.868	142.686	7.51681	3.88893	14.7964
orf19.2023	15.2164	22.2057	154.753	0	48.4541	71.3503	190.547	78.8705	57.4122	6.15012	0	4.11011
orf19.2024	0	0	0.949405	0	0	0	0	0	0	0.683347	0	0
orf19.2025	0	0	0.949405	3.41392	1.53823	0	2.14701	1.12672	0	0	0	0
orf19.2026	71.0097	60.1704	55.0655	66.5715	43.8394	40.9215	46.6975	31.5482	33.7719	24.6005	12.9631	23.0166
orf19.2028	20.2885	31.5178	28.4821	5.12089	32.3027	19.9361	31.1316	30.4215	27.0175	19.8171	29.8151	28.7708
orf19.2029	419.295	327.356	190.83	469.415	165.359	203.558	222.752	334.636	374.023	229.604	370.744	256.471
orf19.203	0	2.14894	12.3423	1.70696	16.9205	14.6898	11.8086	12.3939	4.22148	20.5004	5.18524	13.9744
orf19.2030	8.45354	15.7589	8.54464	8.53481	9.22935	15.739	19.8598	9.01377	12.6645	9.56685	7.77786	7.3982
orf19.2031	40.577	27.9362	41.7738	6.82785	53.0688	45.1186	50.9915	30.4215	49.8135	30.0673	36.2967	46.8552
orf19.2032	1136.16	1120.32	603.821	1198.29	424.55	640.054	574.862	931.799	966.72	785.849	1379.27	826.954
orf19.2033	27.0513	39.3973	28.4821	42.674	13.0749	18.8868	22.5436	19.1543	27.0175	13.6669	27.2225	23.0166
orf19.2034	0	0	0	1.70696	0.769113	1.04927	0.536752	0	0.844297	4.10008	0	0
orf19.2035	6.76283	0.716314	1.89881	8.53481	3.07645	0	2.14701	1.12672	1.68859	0	0	1.64404
orf19.2036	5.07212	0	0.949405	5.12089	0.769113	5.24635	4.29402	2.25344	4.22148	5.46677	1.29631	1.64404
orf19.2037	1.69071	12.1773	8.54464	6.82785	17.6896	8.39415	15.0291	18.0275	19.4188	17.0837	47.9634	22.1946
orf19.2038	30.4327	27.9362	19.9375	13.6557	16.9205	14.6898	16.6393	20.281	21.9517	20.5004	33.704	24.6607
orf19.2039	15.2164	15.7589	16.1399	18.7766	14.6131	16.7883	11.8086	15.7741	23.6403	21.1837	14.2594	8.22022
orf19.204	21.9792	6.44683	6.64583	10.2418	5.38379	4.19708	7.51453	13.5207	13.5087	44.4175	12.9631	11.5083
orf19.2040	11.835	7.16314	10.4435	6.82785	6.92202	6.29561	8.58804	6.76033	2.53289	7.51681	2.59262	1.64404
orf19.2041	13.5257	15.7589	8.54464	8.53481	9.99847	9.44342	8.58804	6.76033	5.91008	9.56685	7.77786	15.6184
orf19.2042	23.6699	17.9079	17.0893	30.7253	26.1498	17.8376	19.3231	19.1543	21.1074	25.2838	25.9262	17.2625
orf19.2043	0	10.7447	4.74702	11.9487	2.30734	2.09854	10.735	18.0275	16.0416	23.2338	22.0373	23.0166
orf19.2044	3.38141	3.58157	2.84821	6.82785	3.07645	4.19708	2.68376	2.25344	5.06578	0.683347	2.59262	2.46607
orf19.2045	21.9792	11.461	20.8869	17.0696	24.6116	27.281	12.8821	21.4077	28.7061	12.3002	25.9262	9.04224
orf19.2046	1.69071	5.73051	8.54464	22.1905	9.22935	20.9854	12.3453	12.3939	7.59867	9.56685	6.48155	17.2625
orf19.2047	35.5049	27.2199	8.54464	32.4323	10.7676	15.739	19.3231	15.7741	27.8618	19.8171	23.3336	13.9744
orf19.2048	1.69071	7.87945	6.64583	6.82785	16.9205	4.19708	11.2718	3.38017	14.353	2.73339	9.07416	4.93213
orf19.2049	42.2677	29.3689	19.9375	34.1392	13.0749	11.542	19.3231	22.5344	38.8376	37.5841	75.1859	31.2368
orf19.2050	8.45354	10.7447	35.128	8.53481	36.9174	32.5273	46.1607	13.5207	37.9934	49.201	33.704	29.5928
orf19.2051	6.76283	0	5.69643	0	8.46024	10.4927	4.83077	2.25344	3.37719	4.10008	2.59262	6.57617
orf19.2054	6.76283	10.0284	9.49405	23.8975	6.1529	10.4927	12.8821	5.63361	12.6645	7.51681	7.77786	5.75415
orf19.2055	82.8447	66.6172	61.7113	34.1392	63.8364	41.9708	57.4325	43.9422	47.2806	48.5176	55.7413	39.457
orf19.2057	5.07212	10.7447	24.6845	5.12089	26.9189	20.9854	22.0069	15.7741	15.1973	22.5504	9.07416	18.9065
orf19.2059	1.69071	3.58157	3.79762	5.12089	0.769113	7.34488	2.68376	1.12672	3.37719	0.683347	1.29631	0
orf19.206	3.38141	0.716314	8.54464	1.70696	5.38379	4.19708	5.36752	3.38017	4.22148	2.05004	2.59262	7.3982
orf19.2060	1.69071	1.43263	20.8869	0	9.22935	12.5912	0	0	0	1.36669	0	0
orf19.2061	0	1.43263	1.89881	1.70696	0	0	0	2.25344	0	12.3002	2.59262	2.46607
orf19.2062	0	1.43263	3.79762	15.3627	3.07645	2.09854	9.66154	0	2.53289	2.73339	1.29631	5.75415
orf19.2063	8.45354	7.87945	6.64583	25.6044	26.9189	13.6405	13.4188	5.63361	10.9759	8.88351	5.18524	14.7964
orf19.2064	94.6796	87.3903	58.8631	148.506	31.5336	62.9561	53.1385	87.8843	58.2565	46.4676	106.297	59.1856
orf19.2065	18.5978	35.8157	8.54464	42.674	10.7676	9.44342	11.8086	9.01377	8.44297	4.78343	10.3705	9.04224
orf19.2066	1.69071	0	0	0	3.07645	2.09854	3.75727	2.25344	1.68859	8.20016	1.29631	0
orf19.2066.1	10.1442	9.31208	15.1905	3.41392	29.9954	17.8376	27.3744	10.1405	16.8859	33.484	18.1483	62.4737
orf19.2067	10.1442	14.3263	18.0387	1.70696	6.92202	12.5912	18.2496	11.2672	10.9759	7.51681	6.48155	9.04224
orf19.2068	35.5049	26.5036	35.128	109.246	23.8425	30.4288	44.5505	48.449	55.7236	24.6005	32.4077	18.0845
orf19.2069	1.69071	2.86526	24.6845	6.82785	14.6131	13.6405	18.7863	21.4077	14.353	6.83347	3.88893	14.7964
orf19.207	65.9376	85.9577	43.6726	85.3481	22.3043	24.1332	56.359	68.73	62.478	54.6677	102.408	54.2534
orf19.2070	21.9792	13.61	34.1786	8.53481	40.763	45.1186	47.771	31.5482	16.0416	43.7342	18.1483	29.5928
orf19.2071	1.69071	0	0	0	0	0	0	0	0.844297	2.73339	0	0
orf19.2072	468.326	425.491	210.768	501.847	154.592	206.706	285.016	448.435	409.484	344.407	710.377	438.96
orf19.2073	8.45354	5.73051	14.2411	8.53481	14.6131	16.7883	15.0291	5.63361	5.91008	10.2502	5.18524	5.75415
orf19.2074	27.0513	37.2483	12.3423	40.9671	6.1529	14.6898	25.7641	39.4353	35.4605	21.1837	45.3708	17.2625
orf19.2075	11.835	13.61	14.2411	11.9487	29.9954	12.5912	30.5949	14.6474	23.6403	19.8171	9.07416	23.8386
orf19.2076	1.69071	12.8937	4.74702	8.53481	5.38379	3.14781	4.29402	5.63361	11.8202	6.15012	14.2594	13.9744
orf19.2077	165.689	186.242	92.0923	196.301	54.607	84.9908	112.718	194.923	207.697	94.9852	172.409	106.863
orf19.2078	28.742	24.3547	38.9256	10.2418	31.5336	33.5766	31.6684	51.8292	33.7719	45.7842	23.3336	12.3303
orf19.2079	27.0513	12.1773	27.5327	13.6557	17.6896	15.739	20.9333	18.0275	19.4188	28.0172	16.852	36.169
orf19.2081	16.9071	11.461	35.128	0	29.9954	30.4288	30.5949	27.0413	22.796	25.9672	19.4446	23.0166
orf19.2082	126.803	122.49	43.6726	100.711	23.8425	44.0693	68.7043	150.981	140.998	66.2846	98.5195	75.626
orf19.2084	5.07212	3.58157	18.9881	3.41392	9.99847	7.34488	10.735	4.50689	11.8202	8.20016	3.88893	5.75415
orf19.2087	23.6699	32.2341	21.8363	47.7949	13.844	33.5766	29.5214	38.3085	32.0833	22.5504	31.1114	27.1267
orf19.2088	82.8447	51.5746	36.0774	35.8462	30.7645	71.3503	42.9402	54.0826	65.8551	51.9343	49.2597	61.6516
orf19.2089	202.885	201.284	85.4464	141.678	49.9923	117.518	82.1231	152.107	100.471	122.319	176.298	164.404
orf19.209	1.69071	20.0568	27.5327	20.4835	5.38379	15.739	9.12479	14.6474	16.0416	25.2838	68.7044	29.5928
orf19.2090	30.4327	20.7731	25.6339	11.9487	46.1468	36.7244	30.5949	24.7879	35.4605	35.534	16.852	18.9065
orf19.2091	6.76283	7.16314	5.69643	3.41392	11.5367	16.7883	22.0069	9.01377	7.59867	12.9836	12.9631	8.22022
orf19.2092	38.8863	40.8299	54.1161	25.6044	38.4556	17.8376	33.8154	42.8154	36.3048	45.1009	54.445	38.635
orf19.2093	15.2164	10.0284	38.9256	1.70696	40.763	40.9215	37.5727	27.0413	17.7302	25.2838	14.2594	27.1267
orf19.2094	47.3398	53.7236	37.0268	49.5019	33.841	53.5127	32.2051	58.5895	43.9034	83.3683	77.7786	54.2534
orf19.2095	28.742	17.1915	45.5714	3.41392	45.3777	30.4288	45.624	14.6474	20.2631	17.767	28.5188	36.169
orf19.2097	23.6699	25.7873	28.4821	42.674	13.844	24.1332	27.9111	10.1405	23.6403	25.2838	22.0373	13.9744
orf19.2098	10.1442	12.8937	56.9643	3.41392	54.607	51.4142	75.6821	33.8017	39.6819	79.2682	12.9631	44.3892
orf19.2099	69.319	69.4825	70.2559	83.6411	66.1437	73.4488	63.3368	61.9697	65.8551	54.6677	80.3712	113.439
orf19.21	32.1234	33.6668	38.9256	44.381	11.5367	25.1825	7.51453	20.281	15.1973	20.5004	37.593	13.1523
orf19.210	907.91	875.336	450.967	937.122	269.189	441.742	370.896	661.386	672.904	418.891	706.489	484.993
orf19.2101	96.3703	70.9151	40.8244	99.0038	33.0719	50.3649	55.8223	76.6171	88.6512	72.4347	88.149	90.4224
orf19.2102	20.2885	16.4752	17.0893	11.9487	6.1529	13.6405	20.3966	22.5344	17.7302	16.4003	15.5557	27.9487
orf19.2103	1776.93	1770.73	768.068	1421.9	429.165	733.439	603.31	1098.55	1153.31	725.714	1392.24	784.209
orf19.2104	11.835	19.3405	8.54464	22.1905	16.9205	15.739	12.3453	15.7741	13.5087	15.717	20.7409	17.2625
orf19.2105	20.2885	15.7589	5.69643	10.2418	11.5367	13.6405	9.66154	19.1543	28.7061	5.46677	6.48155	7.3982
orf19.2106	10.1442	4.29788	10.4435	11.9487	19.9969	12.5912	10.735	5.63361	10.9759	6.15012	3.88893	0.822022
orf19.2107	706.716	765.74	741.485	846.653	340.717	552.965	537.289	945.32	661.084	317.073	348.707	466.086
orf19.2107.1	54.1026	74.4967	285.771	13.6557	120.751	162.637	194.841	143.094	113.98	96.3519	63.5192	84.6682
orf19.2108	250.225	284.377	156.652	281.649	148.439	192.016	158.879	272.667	211.074	235.071	394.078	220.302
orf19.211	67.6283	40.1136	31.3304	47.7949	23.8425	35.6751	25.2274	37.1818	36.3048	50.5677	82.9638	65.7617
orf19.2110	344.904	362.455	173.741	407.964	109.214	196.213	141.703	205.063	233.87	112.752	199.632	157.828
orf19.2111	967.085	967.74	711.104	1770.12	513.767	626.414	546.414	845.041	727.784	831.633	898.342	1167.27
orf19.2111.2	5.07212	10.0284	20.8869	1.70696	13.844	18.8868	11.2718	1.12672	3.37719	18.4504	15.5557	9.86426
orf19.2112	1.69071	4.29788	8.54464	0	1.53823	7.34488	5.90428	2.25344	4.22148	8.88351	1.29631	4.11011
orf19.2113	5.07212	5.0142	10.4435	23.8975	18.4587	13.6405	22.0069	12.3939	16.0416	9.56685	1.29631	9.86426
orf19.2114	15.2164	9.31208	5.69643	15.3627	9.22935	10.4927	20.3966	28.168	32.0833	13.6669	24.6299	11.5083
orf19.2115	30.4327	37.2483	21.8363	25.6044	17.6896	20.9854	25.7641	48.449	34.6162	16.4003	24.6299	31.2368
orf19.2116	28.742	39.3973	67.4077	30.7253	66.9128	47.2171	45.624	51.8292	34.6162	36.2174	25.9262	53.4314
orf19.2117	158.926	140.398	136.714	297.011	91.5244	121.715	151.364	265.906	220.361	119.586	235.928	225.234
orf19.2119	18.5978	5.73051	37.0268	10.2418	31.5336	19.9361	20.3966	15.7741	9.28726	15.717	2.59262	11.5083
orf19.212	218.101	183.376	126.271	182.645	65.3746	119.617	90.1744	206.19	169.704	157.853	224.261	187.421
orf19.2123	929.889	772.903	319	836.411	239.194	344.16	236.708	390.972	376.556	448.275	716.859	469.374
orf19.2124	0	6.44683	6.64583	3.41392	9.22935	5.24635	5.36752	0	0.844297	5.46677	1.29631	2.46607
orf19.2125	0	1.43263	3.79762	6.82785	4.61468	8.39415	6.97778	3.38017	2.53289	6.15012	1.29631	2.46607
orf19.2127	121.731	128.22	95.8899	134.85	46.1468	80.7937	62.8	85.6309	62.478	94.9852	177.594	89.6004
orf19.2128	59.1748	37.9646	16.1399	42.674	22.3043	28.3303	27.3744	15.7741	33.7719	36.2174	57.0376	30.4148
orf19.2129	67.6283	54.4399	23.7351	69.9854	24.6116	49.3156	54.7488	42.8154	35.4605	57.4011	67.4081	66.5838
orf19.213	60.8655	33.6668	17.0893	20.4835	25.3807	19.9361	32.2051	16.9008	38.8376	30.7506	53.1487	24.6607
orf19.2131	5.07212	7.16314	27.5327	8.53481	29.9954	16.7883	39.1829	31.5482	36.3048	15.0336	7.77786	11.5083
orf19.2132	13.5257	30.0852	32.2798	18.7766	14.6131	47.2171	38.6462	21.4077	30.3947	15.0336	25.9262	27.1267
orf19.2133	647.541	657.576	322.798	674.25	179.972	254.972	274.817	422.521	404.418	425.725	680.562	435.672
orf19.2135	13.5257	5.73051	26.5833	8.53481	27.6881	13.6405	25.2274	13.5207	20.2631	18.4504	6.48155	16.4404
orf19.2137	45.6491	32.9504	18.0387	39.2601	11.5367	19.9361	32.2051	77.7438	48.9692	72.4347	70.0007	48.4993
orf19.2138	121.731	111.745	93.0417	107.539	111.521	105.976	93.3949	102.532	80.2082	95.6685	81.6675	119.193
orf19.2143	339.832	265.753	148.107	329.444	130.749	194.115	145.46	238.865	165.482	255.572	348.707	342.783
orf19.2146	8.45354	7.16314	21.8363	0	15.3823	14.6898	14.4923	14.6474	6.75437	15.0336	1.29631	13.9744
orf19.2149	27.0513	20.0568	19.9375	18.7766	21.5352	22.0347	17.7128	9.01377	15.1973	12.3002	18.1483	13.9744
orf19.215	6.76283	14.3263	33.2292	23.8975	57.6835	47.2171	32.7419	19.1543	27.8618	29.3839	16.852	21.3726
orf19.2150	13.5257	8.59577	16.1399	11.9487	15.3823	27.281	20.9333	6.76033	13.5087	29.3839	16.852	13.9744
orf19.2151	8.45354	22.2057	42.7232	3.41392	74.6039	52.4635	42.9402	23.6612	35.4605	37.5841	6.48155	19.7285
orf19.2154	21.9792	17.9079	29.4315	20.4835	28.4572	16.7883	26.3009	14.6474	18.5745	19.8171	20.7409	24.6607
orf19.2156	8.45354	2.86526	10.4435	3.41392	8.46024	16.7883	15.5658	10.1405	5.06578	20.5004	3.88893	5.75415
orf19.2157	65.9376	79.5109	57.9137	476.242	108.445	81.843	66.5573	50.7025	106.381	212.521	260.558	265.513
orf19.2158	38.8863	46.5604	33.2292	80.2272	19.2278	28.3303	31.1316	72.1102	54.035	33.484	31.1114	60.8296
orf19.216	28.742	23.6384	39.875	23.8975	53.8379	35.6751	20.3966	13.5207	48.1249	25.2838	36.2967	27.9487
orf19.216.1	0	2.86526	10.4435	0	18.4587	11.542	16.1026	9.01377	9.28726	8.88351	6.48155	13.9744
orf19.2160	5.07212	0	1.89881	1.70696	3.84556	2.09854	0.536752	0	0.844297	9.56685	3.88893	13.9744
orf19.2163	28.742	34.3831	56.9643	6.82785	63.8364	61.9069	72.4616	46.1956	37.9934	48.5176	7.77786	50.1433
orf19.2164.1	5.07212	7.87945	2.84821	3.41392	1.53823	5.24635	5.90428	9.01377	4.22148	2.73339	2.59262	1.64404
orf19.2165	1.69071	9.31208	3.79762	0	2.30734	5.24635	3.22051	3.38017	7.59867	5.46677	7.77786	0.822022
orf19.2166	5.07212	7.87945	11.3929	5.12089	12.3058	13.6405	16.1026	5.63361	10.1316	10.9335	6.48155	5.75415
orf19.2167	15.2164	18.6242	17.0893	1.70696	16.1514	15.739	14.4923	18.0275	18.5745	19.8171	19.4446	6.57617
orf19.2168	1.69071	1.43263	5.69643	25.6044	12.3058	7.34488	13.9556	12.3939	21.1074	5.46677	1.29631	1.64404
orf19.2168.3	3.38141	12.8937	18.0387	0	29.9954	20.9854	19.3231	9.01377	9.28726	22.5504	2.59262	25.4827
orf19.2169	0	0.716314	0.949405	17.0696	4.61468	1.04927	0.536752	0	3.37719	0.683347	3.88893	4.11011
orf19.217	1.69071	0	0	1.70696	0.769113	0	1.61026	2.25344	0.844297	2.05004	2.59262	4.93213
orf19.2170	11.835	11.461	58.8631	8.53481	54.607	39.8722	33.2787	19.1543	18.5745	20.5004	6.48155	13.9744
orf19.2172	15.2164	9.31208	5.69643	10.2418	13.844	10.4927	22.5436	13.5207	15.1973	10.9335	12.9631	3.28809
orf19.2173	18.5978	10.0284	22.7857	34.1392	27.6881	27.281	33.8154	23.6612	22.796	36.2174	47.9634	30.4148
orf19.2174	64.2469	54.4399	49.369	44.381	30.7645	33.5766	36.4992	49.5758	55.7236	18.4504	18.1483	25.4827
orf19.2175	10.1442	16.4752	16.1399	13.6557	9.22935	18.8868	22.0069	21.4077	17.7302	29.3839	11.6668	12.3303
orf19.2176	182.596	162.603	63.6101	121.194	44.6085	43.02	84.8069	96.8981	82.7411	22.5504	25.9262	26.3047
orf19.2177	302.637	288.675	168.045	273.114	96.9082	144.799	158.342	258.019	330.12	178.353	368.152	268.801
orf19.2178	8.45354	12.1773	16.1399	17.0696	6.1529	5.24635	10.1983	18.0275	21.1074	6.15012	47.9634	18.0845
orf19.2178.1	0	0	1.89881	3.41392	1.53823	8.39415	4.29402	4.50689	0.844297	0	0	2.46607
orf19.2179	6.76283	5.0142	40.8244	3.41392	37.6865	13.6405	4.29402	5.63361	0	2.05004	0	4.11011
orf19.2179.2	10.1442	8.59577	28.4821	3.41392	19.9969	24.1332	27.9111	15.7741	12.6645	27.3339	3.88893	18.0845
orf19.218	0	0	0	1.70696	0	0	0	2.25344	1.68859	1.36669	3.88893	0.822022
orf19.2180	10.1442	10.7447	35.128	3.41392	20.766	14.6898	19.3231	20.281	9.28726	23.9171	2.59262	10.6863
orf19.2181	1912.19	1674.03	806.045	2067.13	549.916	819.479	656.985	1043.34	1009.78	669.68	1219.83	954.367
orf19.2182	13.5257	16.4752	24.6845	5.12089	39.2248	20.9854	24.1539	14.6474	28.7061	22.5504	16.852	16.4404
orf19.2183	18.5978	15.7589	40.8244	0	29.9954	24.1332	18.7863	13.5207	10.9759	18.4504	2.59262	13.9744
orf19.2184	5.07212	5.73051	5.69643	0	19.2278	10.4927	22.0069	6.76033	8.44297	7.51681	14.2594	5.75415
orf19.2185	69.319	97.4187	85.4464	63.1576	46.9159	51.4142	83.7334	123.939	99.627	105.919	117.964	127.413
orf19.2186	177.524	159.738	126.271	199.715	63.8364	104.927	67.0941	92.3912	81.0525	101.819	130.927	110.151
orf19.2187	11.835	10.7447	14.2411	30.7253	4.61468	11.542	23.6171	28.168	20.2631	3.41673	12.9631	8.22022
orf19.2190	20.2885	9.31208	12.3423	6.82785	22.3043	19.9361	16.1026	22.5344	4.22148	15.0336	5.18524	16.4404
orf19.2191	72.7004	61.603	39.875	92.1759	33.0719	44.0693	34.3522	73.2369	64.1666	91.5684	92.038	106.863
orf19.2191.1	0	2.14894	0	0	0	1.04927	1.61026	2.25344	2.53289	0	0	0
orf19.2192	142.019	174.781	516.476	46.088	548.377	442.792	234.024	179.149	162.949	241.221	106.297	202.217
orf19.2193	627.252	655.427	324.696	664.008	232.272	333.668	178.202	282.807	283.684	277.439	470.56	339.495
orf19.2194	16.9071	9.31208	17.0893	11.9487	14.6131	7.34488	10.1983	11.2672	4.22148	12.9836	18.1483	17.2625
orf19.2195	581.603	661.158	313.304	628.162	222.274	288.549	436.38	724.482	715.964	635.512	1018.9	669.126
orf19.2196	23.6699	11.461	9.49405	8.53481	10.7676	13.6405	13.9556	13.5207	14.353	22.5504	15.5557	18.9065
orf19.2197	5.07212	0.716314	0.949405	10.2418	4.61468	1.04927	2.14701	1.12672	1.68859	0.683347	1.29631	2.46607
orf19.2198	0	3.58157	7.59524	3.41392	9.22935	3.14781	4.83077	2.25344	0	8.88351	2.59262	2.46607
orf19.2199	8.45354	0.716314	3.79762	17.0696	12.3058	19.9361	4.29402	6.76033	9.28726	9.56685	3.88893	13.1523
orf19.22	11.835	5.73051	1.89881	10.2418	2.30734	2.09854	1.0735	7.88705	3.37719	1.36669	1.29631	3.28809
orf19.220	3.38141	2.14894	13.2917	5.12089	11.5367	13.6405	17.7128	9.01377	5.91008	20.5004	6.48155	3.28809
orf19.2200	28.742	11.461	20.8869	18.7766	29.9954	29.3795	20.3966	29.2948	14.353	24.6005	22.0373	27.9487
orf19.2201	0	2.14894	0	8.53481	0	0	0	2.25344	5.06578	0	3.88893	0
orf19.2202	5.07212	5.73051	3.79762	8.53481	4.61468	1.04927	2.14701	4.50689	6.75437	4.10008	18.1483	5.75415
orf19.2203	40.577	42.2625	18.0387	107.539	17.6896	24.1332	34.8889	49.5758	42.2148	38.9508	77.7786	54.2534
orf19.2203.1	3.38141	0	0	3.41392	0	0	0.536752	1.12672	2.53289	6.15012	0	5.75415
orf19.2204	590.057	562.307	257.289	759.598	206.122	341.012	260.862	473.223	440.723	377.207	733.711	459.51
orf19.2204.2	16.9071	9.31208	1.89881	17.0696	1.53823	7.34488	5.36752	7.88705	5.06578	6.83347	9.07416	9.04224
orf19.2208	43.9584	34.3831	71.2054	22.1905	79.9877	71.3503	74.0718	37.1818	35.4605	125.052	25.9262	60.8296
orf19.2209	54.1026	48.7094	41.7738	35.8462	52.2997	54.562	48.8445	28.168	33.7719	24.6005	33.704	26.3047
orf19.2210	35.5049	30.8015	23.7351	30.7253	13.844	19.9361	20.3966	39.4353	28.7061	20.5004	25.9262	16.4404
orf19.2211	43.9584	27.9362	10.4435	22.1905	9.22935	8.39415	9.12479	18.0275	16.0416	20.5004	25.9262	10.6863
orf19.2212	86.2261	83.8087	40.8244	104.125	40.763	50.3649	43.477	59.7163	40.5262	73.8014	176.298	85.4903
orf19.2213	5.07212	15.0426	4.74702	13.6557	8.46024	4.19708	4.29402	11.2672	10.9759	7.51681	7.77786	9.86426
orf19.2214	6.76283	8.59577	16.1399	0	18.4587	16.7883	18.7863	22.5344	10.9759	7.51681	15.5557	14.7964
orf19.2215	27.0513	36.532	52.2173	47.7949	39.2248	37.7737	52.065	41.6887	35.4605	41.0008	40.1856	46.8552
orf19.2216	8.45354	6.44683	9.49405	17.0696	14.6131	13.6405	12.3453	15.7741	10.9759	11.6169	2.59262	6.57617
orf19.2219	1142.92	1249.97	660.786	961.02	410.706	622.217	792.783	1352.07	1441.21	872.634	1604.83	877.097
orf19.2220	1.69071	10.7447	10.4435	8.53481	6.1529	4.19708	10.1983	11.2672	5.91008	9.56685	6.48155	9.04224
orf19.2222	3.38141	9.31208	26.5833	1.70696	25.3807	14.6898	19.8598	4.50689	12.6645	15.717	7.77786	21.3726
orf19.2227	3.38141	7.87945	1.89881	17.0696	0.769113	2.09854	5.36752	13.5207	12.6645	6.15012	18.1483	9.04224
orf19.2228	0	2.86526	2.84821	1.70696	6.92202	3.14781	3.75727	0	5.06578	0.683347	1.29631	0.822022
orf19.2229	54.1026	49.4257	35.128	51.2089	17.6896	27.281	27.9111	46.1956	25.3289	43.7342	49.2597	31.2368
orf19.223	16.9071	12.1773	27.5327	13.6557	18.4587	22.0347	17.7128	11.2672	26.1732	21.1837	11.6668	9.04224
orf19.2230	10.1442	5.0142	5.69643	8.53481	7.69113	2.09854	7.51453	21.4077	3.37719	12.3002	46.6671	20.5505
orf19.2231	40.577	25.7873	20.8869	13.6557	13.0749	28.3303	27.9111	31.5482	37.1491	25.9672	12.9631	46.0332
orf19.2232	5.07212	5.73051	25.6339	1.70696	15.3823	16.7883	18.2496	11.2672	11.8202	10.2502	0	9.86426
orf19.2233	16.9071	17.9079	18.9881	6.82785	11.5367	20.9854	13.4188	12.3939	13.5087	13.6669	15.5557	6.57617
orf19.2236	3.38141	2.14894	14.2411	1.70696	11.5367	18.8868	16.6393	6.76033	8.44297	26.6505	5.18524	18.0845
orf19.2237	0	4.29788	0	1.70696	0	2.09854	0	0	0.844297	12.9836	2.59262	4.93213
orf19.2237.1	18.5978	17.9079	10.4435	15.3627	9.99847	13.6405	15.0291	10.1405	5.06578	29.3839	14.2594	19.7285
orf19.2238	8.45354	12.1773	16.1399	1.70696	19.2278	12.5912	6.97778	13.5207	9.28726	8.88351	5.18524	11.5083
orf19.2241	1.69071	2.14894	19.9375	5.12089	13.844	12.5912	19.8598	19.1543	6.75437	1.36669	1.29631	4.11011
orf19.2242	33.8141	32.9504	41.7738	22.1905	46.1468	31.4781	38.1094	29.2948	37.1491	25.2838	19.4446	36.169
orf19.2244	0	13.61	3.79762	13.6557	9.22935	5.24635	9.12479	3.38017	8.44297	9.56685	19.4446	9.86426
orf19.2245	0	7.16314	12.3423	3.41392	18.4587	8.39415	15.0291	6.76033	10.9759	16.4003	19.4446	22.1946
orf19.2246	5.07212	13.61	15.1905	25.6044	9.22935	22.0347	11.2718	13.5207	10.1316	17.767	20.7409	23.0166
orf19.2247	0	1.43263	1.89881	5.12089	1.53823	2.09854	1.0735	1.12672	0	4.10008	0	0
orf19.2248	8.45354	8.59577	11.3929	6.82785	11.5367	8.39415	11.8086	11.2672	3.37719	11.6169	11.6668	10.6863
orf19.2249	3.38141	2.14894	1.89881	0	3.07645	3.14781	8.05129	7.88705	5.06578	4.10008	5.18524	0.822022
orf19.225	255.297	260.738	118.676	223.612	121.52	115.42	134.188	155.488	144.375	120.269	220.373	161.938
orf19.2250	1.69071	10.0284	9.49405	0	10.7676	10.4927	10.1983	13.5207	9.28726	9.56685	6.48155	4.93213
orf19.2251	0	0.716314	0	1.70696	0	0	1.0735	0	0	0	0	0
orf19.2252	0	4.29788	0.949405	5.12089	0.769113	1.04927	2.68376	1.12672	1.68859	2.05004	5.18524	3.28809
orf19.2253	49.0305	65.9009	23.7351	49.5019	21.5352	17.8376	25.2274	32.6749	57.4122	15.0336	3.88893	11.5083
orf19.2256	8.45354	3.58157	10.4435	1.70696	9.22935	7.34488	13.9556	7.88705	4.22148	9.56685	10.3705	7.3982
orf19.2257	5.07212	6.44683	18.9881	40.9671	19.9969	16.7883	12.8821	15.7741	13.5087	17.0837	10.3705	5.75415
orf19.2258	13.5257	24.3547	9.49405	10.2418	6.92202	23.0839	8.05129	10.1405	18.5745	22.5504	10.3705	20.5505
orf19.2259	3.38141	5.0142	5.69643	5.12089	6.1529	6.29561	6.44103	5.63361	9.28726	2.73339	1.29631	5.75415
orf19.2260	3.38141	6.44683	12.3423	3.41392	10.7676	10.4927	11.2718	10.1405	25.3289	10.9335	14.2594	8.22022
orf19.2261	1.69071	0.716314	9.49405	8.53481	1.53823	4.19708	14.4923	5.63361	7.59867	2.73339	9.07416	6.57617
orf19.2262	16.9071	15.0426	19.9375	35.8462	17.6896	17.8376	15.5658	15.7741	27.0175	35.534	19.4446	23.0166
orf19.2263	33.8141	27.9362	19.9375	23.8975	19.2278	15.739	27.9111	32.6749	16.0416	21.8671	36.2967	40.2791
orf19.2264	15.2164	8.59577	22.7857	10.2418	8.46024	9.44342	10.1983	1.12672	9.28726	7.51681	0	4.11011
orf19.2265	21.9792	14.3263	18.0387	10.2418	13.0749	10.4927	8.58804	4.50689	14.353	8.88351	11.6668	7.3982
orf19.2266	15.2164	12.1773	11.3929	30.7253	12.3058	14.6898	16.1026	4.50689	16.8859	15.0336	11.6668	10.6863
orf19.2267	11.835	11.461	18.9881	3.41392	19.2278	19.9361	16.6393	15.7741	13.5087	8.20016	3.88893	9.04224
orf19.2268	13.5257	25.7873	43.6726	6.82785	42.3012	60.8576	52.065	28.168	33.7719	25.2838	11.6668	18.9065
orf19.2269	0	7.87945	6.64583	3.41392	4.61468	10.4927	2.68376	2.25344	3.37719	2.73339	5.18524	3.28809
orf19.227	28.742	17.1915	42.7232	6.82785	34.6101	35.6751	38.1094	19.1543	27.0175	21.1837	25.9262	33.7029
orf19.2270	3.38141	14.3263	29.4315	1.70696	28.4572	34.6259	65.4838	15.7741	32.0833	26.6505	20.7409	41.9231
orf19.2272	0	9.31208	10.4435	121.194	50.7614	30.4288	30.5949	13.5207	19.4188	22.5504	29.8151	18.9065
orf19.2274	0	2.86526	0.949405	23.8975	16.1514	10.4927	5.36752	2.25344	6.75437	4.10008	2.59262	1.64404
orf19.2275	0	1.43263	1.89881	23.8975	2.30734	5.24635	2.14701	2.25344	5.91008	8.88351	1.29631	1.64404
orf19.2276	27.0513	25.071	16.1399	6.82785	42.3012	38.823	22.0069	16.9008	14.353	12.9836	28.5188	18.0845
orf19.2277	6.76283	3.58157	9.49405	10.2418	20.766	12.5912	18.7863	16.9008	13.5087	19.8171	11.6668	18.0845
orf19.2278	21.9792	5.0142	18.0387	1.70696	15.3823	7.34488	7.51453	11.2672	10.1316	2.73339	1.29631	6.57617
orf19.2280	49.0305	40.1136	19.9375	83.6411	24.6116	30.4288	23.6171	37.1818	37.1491	30.0673	32.4077	37.813
orf19.2281	57.484	73.064	22.7857	88.762	28.4572	22.0347	45.0872	68.73	71.7652	42.3675	55.7413	50.1433
orf19.2282	35.5049	35.8157	25.6339	51.2089	16.9205	19.9361	28.9846	63.0964	45.592	27.3339	58.3339	35.3469
orf19.2283	30.4327	34.3831	19.9375	39.2601	16.1514	20.9854	49.3812	50.7025	55.7236	25.9672	28.5188	41.9231
orf19.2284	0	2.86526	4.74702	10.2418	4.61468	1.04927	2.14701	3.38017	6.75437	0	2.59262	1.64404
orf19.2285	23.6699	15.0426	4.74702	20.4835	4.61468	20.9854	12.3453	19.1543	13.5087	8.20016	14.2594	9.04224
orf19.2286	21.9792	7.87945	18.0387	11.9487	15.3823	16.7883	5.90428	6.76033	11.8202	10.9335	12.9631	6.57617
orf19.2287	69.319	43.6952	31.3304	46.088	26.9189	28.3303	20.3966	31.5482	33.7719	21.1837	36.2967	33.7029
orf19.2288	25.3606	17.9079	23.7351	20.4835	26.1498	17.8376	10.735	23.6612	12.6645	11.6169	15.5557	19.7285
orf19.2289	8.45354	12.8937	41.7738	23.8975	36.9174	48.2664	42.9402	20.281	26.1732	25.2838	7.77786	30.4148
orf19.229	50.7212	49.4257	39.875	47.7949	42.3012	28.3303	28.4479	20.281	37.9934	37.5841	49.2597	36.169
orf19.2290	18.5978	15.0426	28.4821	102.418	60.7599	45.1186	46.1607	42.8154	48.9692	25.9672	27.2225	22.1946
orf19.2296	11.835	30.8015	122.473	37.5532	84.6024	62.9561	199.135	136.333	73.4538	43.0508	10.3705	35.3469
orf19.2297	50.7212	47.2767	31.3304	25.6044	9.99847	9.44342	71.3881	112.672	81.8968	6.83347	2.59262	6.57617
orf19.2298	8.45354	12.1773	26.5833	143.385	67.6819	43.02	64.4103	28.168	39.6819	27.3339	11.6668	11.5083
orf19.2299	16.9071	23.6384	17.0893	39.2601	7.69113	10.4927	21.4701	23.6612	27.8618	19.1337	20.7409	29.5928
orf19.23	11.835	11.461	10.4435	15.3627	12.3058	7.34488	5.90428	15.7741	5.91008	28.0172	63.5192	30.4148
orf19.230	5.07212	7.16314	6.64583	5.12089	9.99847	7.34488	7.51453	5.63361	10.1316	0	9.07416	4.11011
orf19.2301	150.473	104.582	57.9137	184.352	86.1406	89.1879	105.74	134.08	109.759	92.2518	138.705	108.507
orf19.2302	299.255	234.235	109.182	370.411	113.829	160.538	149.217	205.063	243.157	105.235	226.854	142.21
orf19.2303	3.38141	0	2.84821	13.6557	6.92202	4.19708	4.83077	1.12672	1.68859	4.10008	1.29631	3.28809
orf19.2304	3.38141	6.44683	13.2917	11.9487	8.46024	13.6405	15.0291	10.1405	6.75437	10.2502	10.3705	9.86426
orf19.2305	32.1234	21.4894	14.2411	15.3627	7.69113	26.2317	20.3966	27.0413	16.8859	40.3175	31.1114	44.3892
orf19.2306	49.0305	51.5746	25.6339	52.9158	10.7676	19.9361	21.4701	86.7576	36.3048	56.7178	51.8524	38.635
orf19.2307	6.76283	5.0142	8.54464	3.41392	15.3823	6.29561	9.66154	7.88705	10.9759	12.3002	9.07416	13.1523
orf19.2308	1.69071	5.0142	13.2917	5.12089	8.46024	13.6405	13.9556	4.50689	5.06578	6.15012	0	8.22022
orf19.2309	25.3606	39.3973	18.0387	13.6557	12.3058	14.6898	20.3966	13.5207	32.0833	62.8679	58.3339	60.8296
orf19.2309.2	25.3606	32.2341	163.298	6.82785	162.283	144.799	154.048	94.6446	80.2082	146.92	37.593	124.125
orf19.231	18.5978	20.0568	20.8869	10.2418	15.3823	9.44342	18.7863	10.1405	16.0416	15.0336	23.3336	12.3303
orf19.2310	16.9071	16.4752	6.64583	22.1905	5.38379	4.19708	9.12479	19.1543	12.6645	6.15012	12.9631	13.9744
orf19.2310.1	3.38141	8.59577	83.5476	1.70696	78.4495	82.8923	57.9693	39.4353	31.239	81.3182	12.9631	47.6773
orf19.2311	0	1.43263	8.54464	0	6.1529	4.19708	4.83077	3.38017	3.37719	10.2502	1.29631	2.46607
orf19.2312	603.582	606.002	253.491	725.459	189.971	334.717	405.785	591.529	569.9	377.891	623.525	478.417
orf19.2313	13.5257	2.86526	1.89881	3.41392	9.99847	10.4927	6.97778	4.50689	5.06578	11.6169	16.852	13.1523
orf19.2314	18.5978	6.44683	15.1905	3.41392	13.0749	11.542	25.2274	15.7741	18.5745	10.9335	1.29631	0
orf19.2315	0	1.43263	12.3423	0	16.9205	11.542	17.1761	12.3939	3.37719	12.3002	2.59262	7.3982
orf19.2317	21.9792	11.461	1.89881	29.0184	9.22935	9.44342	11.2718	15.7741	6.75437	21.8671	7.77786	16.4404
orf19.2318.1	0	1.43263	3.79762	11.9487	0.769113	4.19708	4.83077	4.50689	3.37719	2.73339	1.29631	2.46607
orf19.2319	5.07212	7.87945	26.5833	5.12089	19.2278	16.7883	10.1983	19.1543	11.8202	20.5004	1.29631	7.3982
orf19.232	13.5257	7.87945	12.3423	5.12089	6.92202	5.24635	3.22051	4.50689	10.9759	9.56685	9.07416	9.04224
orf19.2320	18.5978	7.16314	31.3304	0	13.0749	16.7883	16.1026	7.88705	9.28726	5.46677	0	9.04224
orf19.2322.3	11.835	7.16314	27.5327	3.41392	19.9969	19.9361	20.3966	10.1405	6.75437	11.6169	6.48155	9.86426
orf19.2324	59.1748	57.3051	16.1399	68.2785	21.5352	37.7737	30.0581	56.3361	53.1907	22.5504	58.3339	37.813
orf19.2325	49.0305	42.9788	33.2292	46.088	45.3777	20.9854	26.8376	33.8017	33.7719	36.9007	38.8893	32.0588
orf19.2326	3.38141	1.43263	2.84821	3.41392	8.46024	7.34488	13.4188	2.25344	5.91008	6.83347	1.29631	3.28809
orf19.2328	488.614	366.036	152.854	283.356	88.448	162.637	98.7625	135.207	142.686	114.802	215.187	137.278
orf19.2329.1	42.2677	53.7236	231.655	5.12089	154.592	194.115	180.349	118.306	137.62	133.936	53.1487	116.727
orf19.233.1	8.45354	5.73051	9.49405	5.12089	11.5367	2.09854	8.58804	3.38017	6.75437	8.20016	3.88893	6.57617
orf19.2330	701.644	616.746	325.646	636.697	225.35	351.505	320.441	510.405	516.71	479.026	859.453	535.958
orf19.2331	6.76283	5.73051	7.59524	1.70696	13.0749	3.14781	7.51453	3.38017	4.22148	12.9836	2.59262	0.822022
orf19.2332	49.0305	41.5462	22.7857	42.674	19.2278	22.0347	13.9556	39.4353	32.9276	51.9343	77.7786	31.2368
orf19.2333	57.484	68.0498	149.057	25.6044	190.74	159.489	170.151	122.813	105.537	126.419	84.2601	143.032
orf19.2334	0	0	0.949405	8.53481	1.53823	2.09854	7.51453	1.12672	0.844297	0	2.59262	0
orf19.2335	3.38141	5.0142	15.1905	0	10.7676	5.24635	15.5658	18.0275	9.28726	12.9836	5.18524	7.3982
orf19.2336	297.564	237.816	97.7887	216.784	69.9893	99.6806	97.1522	158.868	179.835	117.536	272.225	141.388
orf19.2337	10.1442	7.87945	37.0268	22.1905	50.7614	26.2317	18.7863	11.2672	15.1973	15.717	1.29631	7.3982
orf19.234	0	0.716314	1.89881	1.70696	1.53823	0	1.61026	2.25344	0.844297	1.36669	2.59262	0
orf19.2340	50.7212	46.5604	127.22	13.6557	157.668	172.08	148.68	93.5179	68.388	64.2346	42.7782	89.6004
orf19.2341	18.5978	8.59577	6.64583	8.53481	6.1529	12.5912	9.12479	9.01377	12.6645	6.83347	16.852	8.22022
orf19.2342	13.5257	21.4894	10.4435	22.1905	12.3058	11.542	11.8086	31.5482	21.9517	16.4003	15.5557	19.7285
orf19.2343	5.07212	6.44683	3.79762	10.2418	11.5367	4.19708	4.29402	9.01377	5.06578	10.9335	9.07416	4.11011
orf19.2343.1	0	7.87945	11.3929	13.6557	16.9205	7.34488	9.12479	5.63361	3.37719	8.20016	3.88893	7.3982
orf19.2344	5.07212	12.1773	40.8244	1.70696	36.1483	38.823	135.798	69.8568	57.4122	4.78343	3.88893	4.11011
orf19.2346	3.38141	11.461	10.4435	6.82785	19.2278	13.6405	22.5436	6.76033	10.9759	10.9335	6.48155	6.57617
orf19.2347	0	9.31208	18.0387	10.2418	16.1514	9.44342	18.2496	20.281	5.06578	10.9335	9.07416	17.2625
orf19.2350	5.07212	8.59577	3.79762	6.82785	5.38379	7.34488	12.8821	14.6474	4.22148	16.4003	18.1483	9.04224
orf19.2351	1.69071	6.44683	8.54464	6.82785	18.4587	9.44342	19.3231	23.6612	18.5745	22.5504	19.4446	16.4404
orf19.2352	10.1442	15.0426	14.2411	6.82785	11.5367	12.5912	13.9556	14.6474	10.9759	28.7006	11.6668	9.04224
orf19.2356	0	0.716314	3.79762	0	3.07645	5.24635	9.12479	4.50689	6.75437	0	0	0.822022
orf19.236	3.38141	12.8937	33.2292	0	57.6835	23.0839	33.8154	16.9008	16.0416	14.3503	2.59262	24.6607
orf19.2360	0	6.44683	20.8869	0	21.5352	11.542	25.2274	9.01377	10.9759	9.56685	3.88893	9.04224
orf19.2361	1.69071	10.0284	13.2917	13.6557	11.5367	7.34488	19.3231	12.3939	11.8202	22.5504	23.3336	10.6863
orf19.2362	0	0	2.84821	0	0.769113	0	6.44103	1.12672	3.37719	6.15012	0	3.28809
orf19.2363	59.1748	37.9646	71.2054	0	71.5275	65.0547	37.5727	39.4353	31.239	31.4339	31.1114	42.7451
orf19.2364	33.8141	30.8015	67.4077	29.0184	46.1468	24.1332	34.8889	27.0413	34.6162	31.4339	18.1483	30.4148
orf19.2365	11.835	10.7447	18.9881	0	19.2278	10.4927	12.3453	5.63361	4.22148	15.0336	3.88893	10.6863
orf19.2366	11.835	1.43263	3.79762	3.41392	0.769113	0	5.90428	3.38017	3.37719	33.484	54.445	41.1011
orf19.2367	1.69071	0.716314	0.949405	0	0.769113	3.14781	2.68376	1.12672	2.53289	5.46677	6.48155	2.46607
orf19.2368	37.1956	30.8015	24.6845	17.0696	24.6116	31.4781	27.3744	43.9422	37.9934	31.4339	33.704	47.6773
orf19.2369	490.305	521.477	235.452	469.415	140.748	217.199	289.31	334.636	347.85	311.606	556.117	390.46
orf19.2369.1	6.76283	5.0142	10.4435	0	5.38379	6.29561	9.66154	4.50689	10.9759	3.41673	9.07416	11.5083
orf19.2370	8.45354	17.1915	18.0387	13.6557	16.1514	14.6898	10.735	7.88705	21.9517	20.5004	23.3336	13.1523
orf19.2371	0	6.44683	17.0893	0	1.53823	8.39415	5.90428	4.50689	4.22148	11.6169	3.88893	2.46607
orf19.2372	91.2982	133.951	57.9137	124.608	51.5306	48.2664	68.1676	109.292	79.3639	64.9179	99.8158	57.5415
orf19.2376	21.9792	11.461	6.64583	29.0184	6.1529	13.6405	8.58804	16.9008	22.796	30.0673	41.4819	46.0332
orf19.2378	3.38141	5.0142	3.79762	1.70696	4.61468	6.29561	3.22051	5.63361	7.59867	8.20016	10.3705	12.3303
orf19.2379	27.0513	46.5604	48.4196	27.3114	53.0688	33.5766	38.1094	33.8017	37.9934	31.4339	45.3708	34.5249
orf19.238	20.2885	20.7731	63.6101	6.82785	71.5275	75.5474	119.159	69.8568	75.1424	49.8843	18.1483	26.3047
orf19.2381	113.277	122.49	78.8006	117.78	52.2997	38.823	40.2564	73.2369	51.5021	66.968	85.5564	90.4224
orf19.2382	5.07212	1.43263	2.84821	1.70696	2.30734	10.4927	0.536752	3.38017	0.844297	6.83347	1.29631	1.64404
orf19.2383	202.885	150.426	85.4464	192.887	103.061	92.3357	58.506	95.7714	105.537	66.968	167.224	74.804
orf19.2384	54.1026	45.1278	17.0893	34.1392	12.3058	24.1332	22.0069	46.1956	35.4605	44.4175	38.8893	60.8296
orf19.2385	243.462	245.696	144.31	227.026	90.7553	158.44	132.041	219.711	180.679	142.819	268.336	195.641
orf19.2386	47.3398	52.2909	56.0149	56.3297	32.3027	32.5273	48.3077	50.7025	33.7719	55.3511	41.4819	46.8552
orf19.2387	65.9376	48.7094	25.6339	39.2601	15.3823	27.281	21.4701	37.1818	27.0175	31.4339	24.6299	18.9065
orf19.2389	11.835	12.8937	16.1399	35.8462	15.3823	16.7883	19.3231	22.5344	21.1074	15.0336	33.704	12.3303
orf19.239	10.1442	3.58157	32.2798	1.70696	33.0719	26.2317	35.4257	6.76033	22.796	17.0837	11.6668	14.7964
orf19.2391	23.6699	22.2057	23.7351	22.1905	17.6896	31.4781	25.2274	37.1818	26.1732	28.0172	57.0376	52.6094
orf19.2392	0	0	0	0	0	0	0	0	0	0	0	0
orf19.2393	3.38141	1.43263	9.49405	0	3.07645	6.29561	6.44103	2.25344	0	10.2502	5.18524	7.3982
orf19.2394	8.45354	22.922	4.74702	29.0184	0.769113	7.34488	10.1983	4.50689	10.1316	6.15012	5.18524	10.6863
orf19.2395	47.3398	58.0214	16.1399	119.487	33.841	32.5273	59.0428	61.9697	79.3639	32.1173	59.6302	30.4148
orf19.2396	3.38141	2.14894	3.79762	1.70696	8.46024	9.44342	7.51453	5.63361	4.22148	7.51681	5.18524	6.57617
orf19.2397	82.8447	73.7803	49.369	78.5202	36.1483	54.562	53.6752	83.3774	66.6994	69.018	84.2601	85.4903
orf19.2397.3	21.9792	23.6384	16.1399	10.2418	25.3807	27.281	15.5658	12.3939	11.8202	24.6005	18.1483	23.0166
orf19.2398	40.577	22.922	63.6101	6.82785	72.2966	48.2664	26.3009	37.1818	27.0175	56.0344	29.8151	36.991
orf19.2399	6.76283	9.31208	16.1399	6.82785	10.7676	17.8376	18.7863	28.168	23.6403	47.8343	10.3705	16.4404
orf19.24	27.0513	37.2483	37.9762	42.674	40.763	24.1332	34.8889	46.1956	25.3289	39.6341	25.9262	36.991
orf19.240	1.69071	0	6.64583	0	6.92202	6.29561	4.83077	2.25344	2.53289	4.10008	0	3.28809
orf19.2400	25.3606	39.3973	42.7232	10.2418	56.1452	38.823	44.5505	40.562	53.1907	32.8006	58.3339	46.8552
orf19.2401	84.5354	70.9151	24.6845	47.7949	31.5336	24.1332	27.3744	50.7025	52.3464	39.6341	85.5564	44.3892
orf19.2402	0	7.87945	15.1905	10.2418	13.0749	20.9854	10.735	6.76033	5.91008	7.51681	3.88893	2.46607
orf19.2404	6.76283	5.0142	13.2917	1.70696	20.766	16.7883	8.58804	6.76033	2.53289	4.78343	5.18524	7.3982
orf19.2406	20.2885	17.9079	17.0893	184.352	69.2202	56.6605	49.3812	56.3361	74.2981	23.2338	18.1483	13.9744
orf19.2407	15.2164	22.2057	51.2679	59.7437	88.448	62.9561	76.7556	36.0551	67.5437	36.2174	22.0373	41.1011
orf19.2408	5.07212	6.44683	2.84821	22.1905	3.07645	2.09854	6.97778	2.25344	10.9759	4.10008	3.88893	3.28809
orf19.2410	10.1442	7.87945	21.8363	6.82785	12.3058	19.9361	19.8598	14.6474	15.1973	12.9836	10.3705	13.1523
orf19.2411	30.4327	45.8441	17.0893	61.4506	20.766	27.281	26.3009	40.562	44.7477	32.8006	58.3339	40.2791
orf19.2412	5.07212	3.58157	5.69643	1.70696	0.769113	10.4927	6.97778	5.63361	0.844297	7.51681	7.77786	4.11011
orf19.2414	11.835	5.73051	9.49405	3.41392	9.99847	10.4927	11.2718	4.50689	1.68859	21.1837	22.0373	19.7285
orf19.2415	33.8141	42.9788	15.1905	35.8462	9.99847	25.1825	9.66154	3.38017	22.796	8.20016	10.3705	9.86426
orf19.2416.1	1.69071	1.43263	2.84821	1.70696	3.84556	4.19708	1.61026	1.12672	0.844297	2.05004	0	0.822022
orf19.2417	5.07212	10.7447	11.3929	6.82785	7.69113	14.6898	9.12479	6.76033	8.44297	3.41673	0	1.64404
orf19.2418	245.153	232.802	115.827	208.249	56.1452	121.715	128.821	258.019	237.247	132.569	251.484	163.582
orf19.2419	6.76283	14.3263	22.7857	8.53481	5.38379	14.6898	22.0069	9.01377	10.9759	10.2502	14.2594	10.6863
orf19.242	28.742	15.0426	5.69643	69.9854	8.46024	15.739	17.7128	6.76033	22.796	10.2502	11.6668	11.5083
orf19.242.2	10.1442	20.7731	10.4435	1.70696	22.3043	23.0839	25.2274	15.7741	15.1973	17.0837	14.2594	20.5505
orf19.2422	5.07212	7.16314	24.6845	11.9487	9.99847	14.6898	20.9333	11.2672	8.44297	6.83347	7.77786	14.7964
orf19.2423	5.07212	7.16314	8.54464	1.70696	6.1529	17.8376	16.6393	16.9008	11.8202	18.4504	7.77786	8.22022
orf19.2425	16.9071	37.2483	22.7857	37.5532	28.4572	24.1332	28.4479	36.0551	51.5021	10.9335	28.5188	20.5505
orf19.2426	3.38141	0	5.69643	0	9.22935	0	6.44103	5.63361	3.37719	6.15012	2.59262	11.5083
orf19.2429	1.69071	0	0.949405	17.0696	5.38379	1.04927	4.83077	6.76033	6.75437	0	0	0.822022
orf19.243	5.07212	6.44683	6.64583	0	5.38379	7.34488	9.12479	11.2672	5.91008	7.51681	11.6668	3.28809
orf19.2430	0	0	0.949405	13.6557	0.769113	1.04927	1.61026	2.25344	0	0	1.29631	0
orf19.2431	6.76283	3.58157	7.59524	6.82785	3.84556	1.04927	3.75727	4.50689	5.91008	4.10008	3.88893	2.46607
orf19.2432	13.5257	17.1915	17.0893	10.2418	16.1514	24.1332	16.1026	6.76033	10.9759	59.4512	12.9631	9.04224
orf19.2433	23.6699	19.3405	8.54464	3.41392	2.30734	7.34488	8.05129	13.5207	20.2631	15.0336	11.6668	5.75415
orf19.2434	84.5354	83.0924	74.0536	122.901	58.4526	83.9415	13.4188	11.2672	22.796	10.9335	15.5557	13.1523
orf19.2435	89.6075	85.2414	152.854	35.8462	160.745	164.735	51.5282	18.0275	13.5087	34.1673	32.4077	29.5928
orf19.2436	5.07212	5.0142	5.69643	5.12089	10.7676	19.9361	3.22051	4.50689	1.68859	17.0837	2.59262	8.22022
orf19.2437	27.0513	43.6952	37.0268	3.41392	43.0703	28.3303	52.6017	36.0551	59.1008	27.3339	50.5561	29.5928
orf19.2438	10.1442	7.87945	5.69643	17.0696	6.92202	4.19708	8.05129	12.3939	25.3289	14.3503	19.4446	15.6184
orf19.2439	49.0305	41.5462	93.0417	0	113.829	97.582	89.6377	73.2369	84.4297	45.7842	46.6671	89.6004
orf19.2439.1	11.835	6.44683	18.0387	5.12089	3.07645	8.39415	6.97778	3.38017	5.06578	9.56685	11.6668	9.86426
orf19.244	23.6699	6.44683	6.64583	27.3114	4.61468	6.29561	12.8821	21.4077	17.7302	19.8171	33.704	13.1523
orf19.2440	98.061	125.355	52.2173	141.678	67.6819	87.0893	82.1231	135.207	114.824	173.57	222.965	139.744
orf19.2442	23.6699	11.461	4.74702	10.2418	3.07645	3.14781	5.36752	10.1405	8.44297	6.15012	11.6668	18.0845
orf19.2443	25.3606	31.5178	37.9762	34.1392	36.9174	37.7737	30.0581	22.5344	31.239	34.1673	70.0007	44.3892
orf19.2444	11.835	9.31208	4.74702	1.70696	8.46024	5.24635	4.29402	3.38017	7.59867	6.83347	2.59262	0.822022
orf19.2445	130.184	103.866	52.2173	175.817	56.9143	66.104	35.9624	57.4628	55.7236	97.0352	158.15	109.329
orf19.2446	11.835	13.61	2.84821	22.1905	0.769113	9.44342	9.66154	5.63361	5.06578	10.2502	7.77786	10.6863
orf19.2447	32.1234	15.7589	26.5833	40.9671	33.0719	19.9361	23.6171	20.281	21.1074	15.717	15.5557	19.7285
orf19.2449	3.38141	0	0.949405	0	0	1.04927	0	1.12672	5.91008	1.36669	0	0.822022
orf19.245	3.38141	0	2.84821	10.2418	3.84556	1.04927	2.14701	1.12672	4.22148	5.46677	1.29631	0.822022
orf19.2451	5.07212	4.29788	5.69643	0	6.1529	3.14781	2.68376	2.25344	0.844297	13.6669	7.77786	14.7964
orf19.2452	3.38141	10.7447	16.1399	10.2418	21.5352	8.39415	5.90428	2.25344	9.28726	8.20016	10.3705	4.11011
orf19.2454	6.76283	7.16314	6.64583	5.12089	22.3043	9.44342	13.4188	9.01377	11.8202	24.6005	9.07416	13.9744
orf19.2455	3.38141	7.87945	7.59524	8.53481	12.3058	1.04927	10.735	6.76033	1.68859	10.9335	2.59262	3.28809
orf19.2457	10.1442	11.461	3.79762	5.12089	5.38379	2.09854	10.1983	6.76033	13.5087	6.15012	7.77786	2.46607
orf19.2458	3.38141	23.6384	82.5982	5.12089	55.3761	39.8722	61.1898	63.0964	45.592	16.4003	6.48155	24.6607
orf19.2459	59.1748	50.142	40.8244	8.53481	79.2186	32.5273	23.0804	18.0275	13.5087	37.5841	36.2967	37.813
orf19.246	311.09	345.263	143.36	355.048	123.058	188.868	148.68	233.231	203.476	212.521	449.819	266.335
orf19.2460	0	0	0.949405	0	2.30734	1.04927	0.536752	0	1.68859	6.15012	0	4.11011
orf19.2461	13.5257	7.16314	22.7857	1.70696	11.5367	9.44342	17.1761	5.63361	18.5745	14.3503	3.88893	11.5083
orf19.2462	0	0	0.949405	0	0.769113	5.24635	1.61026	1.12672	0	2.05004	0	0.822022
orf19.2463	1.69071	1.43263	2.84821	5.12089	2.30734	3.14781	2.14701	2.25344	0	2.05004	2.59262	2.46607
orf19.2465	27.0513	18.6242	18.9881	1.70696	26.9189	20.9854	23.0804	24.7879	11.8202	8.20016	11.6668	13.9744
orf19.2467	1.69071	1.43263	2.84821	0	4.61468	8.39415	4.83077	6.76033	3.37719	0.683347	0	2.46607
orf19.2468	32.1234	19.3405	10.4435	15.3627	3.84556	9.44342	3.22051	6.76033	5.06578	26.6505	15.5557	27.1267
orf19.2469	136.947	146.128	68.3571	112.659	53.8379	74.4981	40.7932	93.5179	59.1008	60.1345	108.89	70.6939
orf19.247	62.5562	73.7803	33.2292	102.418	32.3027	32.5273	36.4992	76.6171	68.388	25.9672	40.1856	32.8809
orf19.2471	33.8141	17.9079	23.7351	11.9487	19.2278	18.8868	17.1761	25.9146	27.8618	23.9171	29.8151	26.3047
orf19.2472	6.76283	5.73051	5.69643	5.12089	13.844	10.4927	4.29402	6.76033	2.53289	3.41673	0	2.46607
orf19.2472.1	0	12.8937	7.59524	3.41392	7.69113	3.14781	9.12479	9.01377	3.37719	7.51681	9.07416	4.11011
orf19.2473	27.0513	12.1773	17.0893	17.0696	19.2278	24.1332	20.3966	7.88705	16.0416	13.6669	12.9631	21.3726
orf19.2474	8.45354	2.14894	13.2917	5.12089	10.7676	20.9854	22.0069	11.2672	10.9759	15.717	9.07416	11.5083
orf19.2475	1.69071	2.14894	0	1.70696	1.53823	3.14781	4.83077	1.12672	7.59867	2.73339	2.59262	0.822022
orf19.2476	5.07212	5.0142	14.2411	49.5019	17.6896	13.6405	17.1761	18.0275	18.5745	8.20016	11.6668	24.6607
orf19.2478	1.69071	1.43263	0	20.4835	6.1529	13.6405	11.8086	23.6612	9.28726	7.51681	3.88893	4.93213
orf19.2478.1	1.69071	4.29788	21.8363	5.12089	11.5367	16.7883	13.4188	5.63361	6.75437	10.2502	3.88893	6.57617
orf19.2479	6.76283	5.73051	0	22.1905	4.61468	5.24635	4.83077	9.01377	5.06578	9.56685	7.77786	4.93213
orf19.248	8.45354	5.0142	16.1399	1.70696	11.5367	9.44342	16.6393	11.2672	7.59867	37.5841	5.18524	8.22022
orf19.2480.1	3.38141	2.86526	10.4435	0	13.844	14.6898	24.1539	7.88705	4.22148	6.15012	6.48155	7.3982
orf19.2481	0	1.43263	0	8.53481	0	2.09854	3.22051	1.12672	2.53289	7.51681	5.18524	5.75415
orf19.2483	8.45354	8.59577	14.2411	22.1905	8.46024	15.739	19.8598	23.6612	12.6645	22.5504	40.1856	29.5928
orf19.2484	333.069	332.37	247.795	537.693	188.433	371.441	275.354	422.521	387.532	636.196	749.267	893.538
orf19.2485	49.0305	40.1136	33.2292	27.3114	34.6101	32.5273	39.1829	49.5758	48.1249	34.8507	18.1483	45.2112
orf19.2487	5.07212	2.86526	7.59524	8.53481	14.6131	9.44342	8.58804	7.88705	8.44297	4.10008	5.18524	7.3982
orf19.2488	37.1956	35.0994	45.5714	22.1905	22.3043	14.6898	15.0291	11.2672	21.9517	15.717	14.2594	18.9065
orf19.2489	8.45354	6.44683	22.7857	3.41392	25.3807	22.0347	16.6393	9.01377	13.5087	10.2502	5.18524	9.04224
orf19.2492	219.792	170.483	72.1548	155.334	59.9908	97.582	57.9693	98.0248	75.9867	104.552	114.075	87.1343
orf19.2494	3.38141	7.87945	10.4435	3.41392	13.0749	15.739	25.7641	13.5207	16.0416	12.3002	9.07416	8.22022
orf19.2495	486.924	413.313	224.06	438.689	129.98	194.115	324.199	461.956	461.83	194.07	505.561	267.979
orf19.2496	3.38141	2.86526	3.79762	0	7.69113	7.34488	3.22051	5.63361	2.53289	6.15012	3.88893	5.75415
orf19.2498	5.07212	19.3405	28.4821	6.82785	30.7645	27.281	26.3009	4.50689	18.5745	8.88351	5.18524	7.3982
orf19.2499	3.38141	6.44683	8.54464	5.12089	7.69113	6.29561	7.51453	11.2672	7.59867	3.41673	3.88893	4.93213
orf19.25	57.484	58.7377	35.128	42.674	10.7676	23.0839	30.0581	19.1543	28.7061	14.3503	27.2225	14.7964
orf19.250	11.835	15.0426	53.1667	5.12089	38.4556	46.1678	17.1761	6.76033	16.0416	14.3503	14.2594	19.7285
orf19.2500	1.69071	2.14894	3.79762	0	2.30734	3.14781	1.0735	0	0	1.36669	0	0.822022
orf19.2501	15.2164	8.59577	33.2292	3.41392	74.6039	34.6259	11.8086	10.1405	8.44297	59.4512	20.7409	23.8386
orf19.2503	10.1442	7.87945	12.3423	30.7253	26.1498	8.39415	10.1983	11.2672	21.9517	4.78343	3.88893	5.75415
orf19.2504	54.1026	38.681	62.6607	0	54.607	44.0693	44.0137	14.6474	33.7719	19.8171	49.2597	26.3047
orf19.2505	0	2.14894	0.949405	0	3.84556	1.04927	0	0	1.68859	0	2.59262	0
orf19.2506	8.45354	13.61	6.64583	13.6557	19.9969	19.9361	19.3231	18.0275	21.9517	21.1837	28.5188	27.1267
orf19.2507	5.07212	7.16314	13.2917	3.41392	9.99847	7.34488	16.1026	6.76033	9.28726	22.5504	22.0373	36.169
orf19.2508	3.38141	1.43263	0	1.70696	0	2.09854	2.68376	3.38017	4.22148	4.10008	2.59262	1.64404
orf19.2509	0	0	0	0	0	0	0	0	0	0	0	0
orf19.2509.1	0	2.14894	0	1.70696	0	0	1.0735	0	0	0	0	0
orf19.251	45.6491	44.4115	107.283	10.2418	124.596	103.878	79.9761	46.1956	51.5021	15.717	10.3705	6.57617
orf19.2510	37.1956	26.5036	9.49405	11.9487	11.5367	8.39415	11.8086	5.63361	10.9759	10.2502	25.9262	10.6863
orf19.2511.1	1.69071	5.0142	2.84821	0	0.769113	4.19708	4.29402	2.25344	8.44297	3.41673	16.852	4.93213
orf19.2511.2	15.2164	12.8937	17.0893	5.12089	26.1498	29.3795	20.3966	14.6474	8.44297	14.3503	16.852	17.2625
orf19.2512	0	2.86526	0.949405	1.70696	0	0	2.14701	0	2.53289	3.41673	1.29631	3.28809
orf19.2513	11.835	2.86526	8.54464	3.41392	3.07645	4.19708	5.90428	1.12672	2.53289	6.83347	23.3336	5.75415
orf19.2514	35.5049	31.5178	17.0893	20.4835	11.5367	24.1332	27.9111	31.5482	36.3048	12.3002	18.1483	21.3726
orf19.2515	6.76283	11.461	18.9881	8.53481	26.9189	13.6405	22.5436	18.0275	20.2631	17.0837	3.88893	13.1523
orf19.2516	20.2885	20.0568	24.6845	22.1905	17.6896	20.9854	16.1026	30.4215	26.1732	25.2838	18.1483	17.2625
orf19.2517	16.9071	13.61	4.74702	42.674	6.1529	4.19708	11.2718	11.2672	21.9517	19.8171	20.7409	24.6607
orf19.2518	8.45354	2.86526	14.2411	8.53481	36.9174	32.5273	31.6684	29.2948	18.5745	17.0837	11.6668	23.8386
orf19.2519	1.69071	3.58157	11.3929	25.6044	7.69113	5.24635	5.36752	3.38017	17.7302	2.73339	5.18524	8.22022
orf19.252	3.38141	8.59577	7.59524	15.3627	3.84556	12.5912	3.75727	14.6474	8.44297	2.73339	5.18524	2.46607
orf19.2520	11.835	21.4894	2.84821	6.82785	5.38379	7.34488	3.22051	6.76033	5.91008	5.46677	6.48155	2.46607
orf19.2521	32.1234	34.3831	15.1905	39.2601	16.1514	23.0839	18.2496	15.7741	17.7302	3.41673	6.48155	5.75415
orf19.2524	25.3606	27.2199	24.6845	29.0184	16.1514	20.9854	21.4701	49.5758	44.7477	41.0008	73.8896	37.813
orf19.2525	54.1026	38.681	19.9375	40.9671	43.0703	27.281	20.3966	22.5344	21.9517	14.3503	22.0373	30.4148
orf19.2527	11.835	20.0568	18.9881	15.3627	16.9205	17.8376	17.7128	13.5207	11.8202	40.3175	29.8151	27.9487
orf19.2528	1.69071	2.14894	18.0387	3.41392	9.99847	7.34488	13.4188	6.76033	8.44297	7.51681	1.29631	6.57617
orf19.2529	11.835	9.31208	11.3929	1.70696	9.22935	28.3303	9.66154	10.1405	4.22148	28.7006	6.48155	9.04224
orf19.2529.1	3.38141	12.8937	4.74702	8.53481	5.38379	10.4927	6.44103	9.01377	6.75437	11.6169	10.3705	3.28809
orf19.2530	15.2164	16.4752	8.54464	18.7766	7.69113	13.6405	16.1026	15.7741	8.44297	15.717	19.4446	16.4404
orf19.2531	27.0513	30.8015	92.0923	8.53481	70.7584	70.301	127.747	95.7714	118.202	28.0172	15.5557	36.991
orf19.2532	268.822	222.057	161.399	353.341	123.058	155.292	110.034	166.755	142.686	179.037	311.114	194.819
orf19.2533.1	0	0	4.74702	1.70696	7.69113	11.542	7.51453	1.12672	1.68859	5.46677	2.59262	11.5083
orf19.2534	28.742	12.8937	11.3929	1.70696	14.6131	8.39415	5.90428	16.9008	10.9759	8.88351	3.88893	1.64404
orf19.2537	45.6491	42.9788	24.6845	49.5019	17.6896	9.44342	4.83077	11.2672	9.28726	12.3002	28.5188	16.4404
orf19.2538	27.0513	37.9646	72.1548	1.70696	72.2966	79.7444	49.3812	41.6887	25.3289	32.1173	20.7409	48.4993
orf19.2539	1.69071	7.16314	4.74702	13.6557	5.38379	3.14781	3.75727	1.12672	0	6.83347	6.48155	14.7964
orf19.254	8.45354	6.44683	13.2917	3.41392	11.5367	11.542	14.4923	9.01377	14.353	6.15012	7.77786	4.93213
orf19.2540	10.1442	8.59577	10.4435	0	10.7676	11.542	17.1761	11.2672	6.75437	7.51681	10.3705	12.3303
orf19.2541	3.38141	9.31208	2.84821	13.6557	7.69113	2.09854	4.29402	3.38017	8.44297	6.15012	14.2594	5.75415
orf19.2542	11.835	5.0142	6.64583	10.2418	2.30734	14.6898	14.4923	15.7741	16.8859	37.5841	16.852	13.1523
orf19.2544	3.38141	1.43263	3.79762	11.9487	4.61468	11.542	4.29402	6.76033	12.6645	17.0837	1.29631	1.64404
orf19.2545	32.1234	32.2341	31.3304	58.0367	29.2263	25.1825	35.4257	25.9146	37.1491	24.6005	19.4446	27.9487
orf19.2546	99.7517	70.1988	38.9256	102.418	39.2248	68.2025	55.2855	52.9559	84.4297	62.1845	107.594	60.0076
orf19.2547	5.07212	0.716314	2.84821	10.2418	1.53823	3.14781	1.61026	0	0.844297	10.9335	5.18524	9.04224
orf19.2549	1.69071	10.7447	26.5833	5.12089	37.6865	25.1825	30.5949	10.1405	14.353	32.1173	6.48155	30.4148
orf19.255	5.07212	11.461	27.5327	3.41392	20.766	27.281	36.4992	22.5344	18.5745	3.41673	0	0.822022
orf19.2551	38.8863	80.2272	172.792	5.12089	276.112	226.642	130.431	56.3361	70.9209	96.3519	33.704	99.4646
orf19.2552	258.678	242.83	68.3571	230.44	64.6055	95.4835	44.0137	107.039	90.3397	117.536	230.743	113.439
orf19.2553	169.071	119.624	50.3184	121.194	33.841	71.3503	39.1829	65.3499	53.1907	73.8014	106.297	87.9563
orf19.2555	40.577	20.7731	19.9375	35.8462	29.9954	17.8376	17.7128	32.6749	22.796	19.8171	55.7413	30.4148
orf19.2557	42.2677	32.2341	37.9762	32.4323	49.2232	37.7737	41.3299	45.0689	36.3048	19.8171	29.8151	33.7029
orf19.2558	226.555	204.149	101.586	133.143	88.448	130.109	55.8223	92.3912	61.6337	139.403	149.076	131.523
orf19.2559	16.9071	29.3689	43.6726	30.7253	56.9143	38.823	26.8376	33.8017	32.0833	28.0172	45.3708	27.1267
orf19.2560	8.45354	15.0426	19.9375	1.70696	24.6116	19.9361	20.9333	10.1405	19.4188	21.1837	6.48155	16.4404
orf19.2563	15.2164	14.3263	18.9881	11.9487	19.2278	12.5912	19.8598	7.88705	10.9759	18.4504	2.59262	2.46607
orf19.2564	20.2885	13.61	8.54464	0	11.5367	14.6898	13.9556	19.1543	9.28726	12.9836	10.3705	11.5083
orf19.2565	28.742	26.5036	23.7351	27.3114	19.2278	33.5766	23.6171	24.7879	17.7302	15.0336	23.3336	16.4404
orf19.2568	16.9071	29.3689	26.5833	32.4323	41.5321	39.8722	45.0872	69.8568	32.0833	50.5677	85.5564	69.0498
orf19.257	174.143	136.816	68.3571	174.11	56.1452	74.4981	63.3368	121.686	157.039	25.9672	40.1856	18.9065
orf19.2570	10.1442	16.4752	37.9762	34.1392	31.5336	30.4288	30.5949	33.8017	32.9276	31.4339	22.0373	36.169
orf19.2571	37.1956	31.5178	51.2679	11.9487	76.9113	60.8576	74.6086	28.168	48.1249	64.2346	38.8893	63.2957
orf19.2573	6.76283	8.59577	42.7232	6.82785	26.1498	19.9361	20.3966	14.6474	16.0416	24.6005	5.18524	9.86426
orf19.2574	94.6796	88.1066	93.9911	35.8462	79.9877	88.1386	75.6821	66.4766	57.4122	59.4512	92.038	64.9397
orf19.2575	10.1442	22.2057	21.8363	40.9671	16.9205	16.7883	17.7128	19.1543	17.7302	10.9335	20.7409	12.3303
orf19.2579	87.9168	71.6314	48.4196	68.2785	24.6116	26.2317	27.9111	50.7025	18.5745	30.7506	66.1118	46.0332
orf19.258	0	0	0.949405	0	0	0	0	0	2.53289	0	1.29631	0
orf19.2580	1.69071	1.43263	1.89881	1.70696	9.22935	5.24635	3.22051	0	5.06578	6.15012	2.59262	4.93213
orf19.2581	15.2164	17.1915	12.3423	30.7253	3.84556	9.44342	9.12479	16.9008	14.353	25.9672	6.48155	4.93213
orf19.2582	3.38141	12.1773	9.49405	3.41392	23.0734	17.8376	13.9556	3.38017	9.28726	12.9836	2.59262	7.3982
orf19.2583	8.45354	8.59577	3.79762	27.3114	3.84556	6.29561	11.2718	6.76033	20.2631	8.20016	7.77786	4.93213
orf19.2585	0	0	0	0	0	0	0	0	0	0	0	0.822022
orf19.2587	431.13	401.136	167.095	529.158	159.206	219.297	204.503	343.65	294.66	250.788	451.116	268.801
orf19.259	3.38141	11.461	16.1399	3.41392	18.4587	7.34488	15.5658	23.6612	13.5087	16.4003	28.5188	15.6184
orf19.2590	21.9792	19.3405	11.3929	17.0696	19.9969	16.7883	22.5436	20.281	9.28726	13.6669	19.4446	15.6184
orf19.2591	0	0.716314	6.64583	20.4835	4.61468	4.19708	4.29402	0	4.22148	4.78343	0	1.64404
orf19.2593	10.1442	10.7447	18.0387	3.41392	63.0673	31.4781	52.6017	24.7879	38.8376	71.068	22.0373	42.7451
orf19.2594	27.0513	29.3689	40.8244	15.3627	24.6116	16.7883	26.3009	21.4077	25.3289	56.7178	27.2225	30.4148
orf19.2597	30.4327	30.0852	12.3423	64.8646	21.5352	27.281	18.2496	25.9146	30.3947	23.2338	41.4819	25.4827
orf19.2598	1.69071	5.0142	17.0893	20.4835	11.5367	10.4927	23.0804	18.0275	8.44297	20.5004	3.88893	8.22022
orf19.2599	0	2.14894	5.69643	3.41392	4.61468	9.44342	4.83077	2.25344	3.37719	11.6169	0	9.04224
orf19.26	10.1442	16.4752	19.9375	1.70696	27.6881	20.9854	19.3231	14.6474	21.9517	22.5504	36.2967	21.3726
orf19.260	25.3606	39.3973	24.6845	59.7437	23.8425	24.1332	24.6906	13.5207	20.2631	28.0172	44.0745	35.3469
orf19.2600	8.45354	7.87945	0.949405	15.3627	5.38379	8.39415	8.58804	4.50689	5.91008	8.20016	9.07416	14.7964
orf19.2601	0	0.716314	9.49405	5.12089	6.1529	2.09854	6.97778	3.38017	7.59867	3.41673	19.4446	1.64404
orf19.2602	226.555	248.561	104.435	327.737	106.138	126.962	166.93	255.766	216.14	129.836	302.04	187.421
orf19.2604	1.69071	4.29788	4.74702	1.70696	9.99847	6.29561	2.68376	2.25344	2.53289	6.15012	1.29631	0
orf19.2605	8.45354	10.7447	25.6339	5.12089	49.9923	28.3303	22.5436	21.4077	21.1074	25.9672	7.77786	32.8809
orf19.2606	11.835	12.1773	24.6845	17.0696	23.0734	25.1825	15.5658	16.9008	7.59867	25.2838	19.4446	11.5083
orf19.2607	180.906	139.681	130.068	158.747	62.2981	111.223	112.718	155.488	161.261	67.6513	71.297	101.109
orf19.2608	94.6796	115.327	563.946	35.8462	501.462	479.516	549.098	319.989	231.337	134.619	67.4081	140.566
orf19.2609	37.1956	42.2625	47.4702	11.9487	56.9143	37.7737	49.918	28.168	27.8618	38.9508	23.3336	31.2368
orf19.261	11.835	18.6242	19.9375	13.6557	23.0734	15.739	26.8376	19.1543	10.1316	14.3503	10.3705	17.2625
orf19.2610	1.69071	7.87945	8.54464	11.9487	4.61468	5.24635	2.68376	11.2672	3.37719	1.36669	3.88893	3.28809
orf19.2611	21.9792	9.31208	29.4315	13.6557	36.9174	49.3156	13.9556	12.3939	6.75437	17.767	38.8893	13.1523
orf19.2612	43.9584	40.1136	28.4821	49.5019	19.2278	24.1332	12.3453	20.281	21.9517	36.2174	27.2225	23.8386
orf19.2613	28.742	19.3405	40.8244	15.3627	33.841	34.6259	66.5573	36.0551	39.6819	25.9672	12.9631	21.3726
orf19.2614	10.1442	12.8937	34.1786	5.12089	32.3027	20.9854	25.2274	14.6474	8.44297	22.5504	18.1483	18.9065
orf19.2615	16.9071	15.0426	26.5833	6.82785	20.766	22.0347	19.3231	10.1405	10.1316	12.9836	14.2594	12.3303
orf19.2616	343.214	436.952	194.628	254.337	88.448	119.617	134.188	206.19	235.559	168.787	252.78	170.981
orf19.2618	52.4119	36.532	84.497	5.12089	63.0673	49.3156	41.8667	28.168	49.8135	30.0673	24.6299	33.7029
orf19.2619	0	0.716314	1.89881	3.41392	3.07645	5.24635	3.22051	1.12672	0.844297	2.05004	2.59262	3.28809
orf19.262	3.38141	7.16314	5.69643	11.9487	5.38379	6.29561	0.536752	1.12672	15.1973	4.78343	9.07416	4.93213
orf19.2620	0	0.716314	0.949405	0	2.30734	0	1.0735	1.12672	0.844297	0	2.59262	0
orf19.2621	216.411	236.384	143.36	225.319	153.823	152.144	123.453	203.937	178.147	166.053	206.113	196.463
orf19.2622	16.9071	17.1915	29.4315	10.2418	23.8425	30.4288	22.5436	33.8017	30.3947	29.3839	11.6668	31.2368
orf19.2623	10.1442	11.461	24.6845	8.53481	23.0734	19.9361	12.8821	12.3939	7.59867	16.4003	5.18524	18.9065
orf19.2624	25.3606	31.5178	16.1399	25.6044	10.7676	7.34488	3.75727	3.38017	11.8202	6.83347	9.07416	13.1523
orf19.2625	0	0	0	0	0	0	0	0	5.06578	0	0	0
orf19.2629	6.76283	13.61	17.0893	5.12089	13.844	14.6898	9.66154	19.1543	7.59867	23.2338	16.852	13.9744
orf19.263.1	1.69071	16.4752	33.2292	11.9487	41.5321	31.4781	28.9846	16.9008	8.44297	22.5504	2.59262	22.1946
orf19.2630	47.3398	37.9646	17.0893	35.8462	22.3043	22.0347	30.5949	18.0275	25.3289	21.8671	35.0003	27.9487
orf19.2631	8.45354	6.44683	4.74702	3.41392	2.30734	6.29561	6.44103	6.76033	6.75437	9.56685	3.88893	9.04224
orf19.2633	101.442	133.234	59.8125	78.5202	26.1498	12.5912	170.151	333.51	292.127	422.992	607.969	512.12
orf19.2633.1	37.1956	44.4115	12.3423	46.088	23.8425	26.2317	13.4188	18.0275	31.239	32.1173	24.6299	32.0588
orf19.2637	10.1442	7.16314	3.79762	100.711	48.4541	25.1825	31.6684	22.5344	25.3289	7.51681	18.1483	12.3303
orf19.2638	0	0.716314	1.89881	0	1.53823	1.04927	0	3.38017	1.68859	0.683347	2.59262	0
orf19.2638.1	3.38141	5.73051	1.89881	3.41392	7.69113	6.29561	2.68376	4.50689	0.844297	15.0336	12.9631	23.0166
orf19.2639	0	0	0	0	0	2.09854	3.22051	0	3.37719	1.36669	3.88893	0
orf19.2639.1	1.69071	5.73051	7.59524	5.12089	10.7676	7.34488	8.05129	4.50689	4.22148	6.15012	2.59262	7.3982
orf19.264	10.1442	15.7589	10.4435	3.41392	11.5367	18.8868	12.3453	11.2672	10.1316	9.56685	10.3705	16.4404
orf19.2640	5.07212	20.0568	18.0387	22.1905	14.6131	24.1332	13.9556	23.6612	15.1973	12.9836	15.5557	11.5083
orf19.2641	33.8141	30.8015	18.9881	49.5019	30.7645	30.4288	28.4479	20.281	28.7061	16.4003	18.1483	23.0166
orf19.2642	153.854	185.525	90.1934	107.539	68.451	90.2371	68.1676	144.22	94.5612	71.7514	99.8158	139.744
orf19.2643	13.5257	15.7589	23.7351	15.3627	39.2248	34.6259	9.12479	11.2672	13.5087	12.9836	16.852	13.1523
orf19.2644	0	6.44683	22.7857	8.53481	27.6881	16.7883	19.8598	13.5207	10.1316	11.6169	3.88893	11.5083
orf19.2645	0	0	0	0	0	3.14781	0	0	0	0	0	0
orf19.2646	11.835	11.461	11.3929	5.12089	21.5352	23.0839	22.0069	16.9008	18.5745	8.20016	14.2594	9.86426
orf19.2647	0	2.86526	0.949405	1.70696	0	2.09854	0	0	0.844297	4.10008	7.77786	0.822022
orf19.2649	8.45354	1.43263	4.74702	3.41392	2.30734	2.09854	4.83077	0	1.68859	4.10008	3.88893	4.11011
orf19.265	3.38141	1.43263	2.84821	0	2.30734	1.04927	2.14701	2.25344	3.37719	5.46677	11.6668	9.04224
orf19.2650	15.2164	9.31208	15.1905	8.53481	22.3043	19.9361	17.7128	6.76033	20.2631	6.83347	14.2594	19.7285
orf19.2650.1	5.07212	2.14894	1.89881	5.12089	2.30734	7.34488	3.22051	2.25344	2.53289	2.05004	0	3.28809
orf19.2651	5.07212	3.58157	10.4435	8.53481	1.53823	3.14781	7.51453	2.25344	4.22148	4.10008	1.29631	11.5083
orf19.2652	0	0.716314	0	0	0.769113	0	0.536752	0	0	0	3.88893	0
orf19.2653	0	2.86526	2.84821	0	2.30734	1.04927	2.68376	4.50689	1.68859	6.15012	2.59262	4.11011
orf19.2654	3.38141	10.0284	18.0387	8.53481	10.7676	8.39415	10.1983	4.50689	7.59867	13.6669	7.77786	4.93213
orf19.2655	5.07212	17.9079	41.7738	1.70696	27.6881	27.281	25.2274	18.0275	29.5504	15.717	11.6668	14.7964
orf19.2657	0	0.716314	2.84821	3.41392	3.07645	3.14781	1.0735	0	3.37719	2.05004	0	1.64404
orf19.2660	1.69071	5.73051	15.1905	0	8.46024	9.44342	6.44103	2.25344	4.22148	15.717	1.29631	2.46607
orf19.2661	989.064	818.747	616.164	1075.39	380.711	543.521	400.954	563.361	510.8	420.942	731.118	516.23
orf19.2662	4832.04	4695.44	2537.76	4881.91	1426.7	2390.23	1649.44	2858.49	2631.67	1968.04	3542.81	2564.71
orf19.2663	30.4327	30.8015	13.2917	13.6557	12.3058	20.9854	14.4923	15.7741	15.1973	27.3339	23.3336	15.6184
orf19.2664	1.69071	10.0284	15.1905	18.7766	15.3823	17.8376	22.0069	20.281	21.1074	16.4003	6.48155	11.5083
orf19.2665	42.2677	32.2341	93.9911	6.82785	102.292	84.9908	70.8513	38.3085	41.3705	43.7342	25.9262	32.0588
orf19.2667	449.728	359.59	178.488	378.946	116.905	159.489	56.359	66.4766	77.6753	45.1009	93.3343	41.1011
orf19.2668	0	0.716314	3.79762	0	1.53823	5.24635	2.14701	1.12672	1.68859	2.05004	0	1.64404
orf19.2669	402.388	435.519	256.339	414.792	159.975	204.607	294.677	413.507	422.993	199.537	465.375	265.513
orf19.267	6.76283	26.5036	28.4821	1.70696	22.3043	19.9361	19.3231	32.6749	28.7061	34.8507	38.8893	36.169
orf19.2670	15.2164	9.31208	14.2411	8.53481	14.6131	15.739	5.36752	6.76033	1.68859	3.41673	1.29631	5.75415
orf19.2671	40.577	39.3973	47.4702	47.7949	23.0734	19.9361	26.3009	39.4353	44.7477	34.1673	82.9638	37.813
orf19.2672	6.76283	5.73051	18.0387	1.70696	20.766	32.5273	19.3231	10.1405	7.59867	19.8171	9.07416	13.9744
orf19.2673	0	1.43263	6.64583	1.70696	4.61468	1.04927	2.68376	2.25344	0	1.36669	2.59262	2.46607
orf19.2674	10.1442	12.1773	7.59524	34.1392	12.3058	3.14781	11.8086	18.0275	25.3289	13.6669	23.3336	15.6184
orf19.2675	5.07212	3.58157	5.69643	3.41392	7.69113	7.34488	4.29402	11.2672	9.28726	10.9335	7.77786	9.86426
orf19.2676	96.3703	73.7803	23.7351	124.608	39.9939	54.562	50.9915	77.7438	67.5437	60.8178	103.705	98.6426
orf19.2677	20.2885	15.0426	8.54464	25.6044	26.9189	23.0839	16.6393	12.3939	13.5087	11.6169	12.9631	18.9065
orf19.2678	15.2164	18.6242	14.2411	119.487	26.1498	40.9215	30.5949	41.6887	39.6819	26.6505	32.4077	28.7708
orf19.268	64.2469	57.3051	38.9256	93.8829	40.763	53.5127	39.7197	65.3499	54.8793	73.8014	136.112	118.371
orf19.2680	5.07212	9.31208	25.6339	0	43.0703	22.0347	19.8598	28.168	18.5745	17.767	19.4446	25.4827
orf19.2681	33.8141	20.0568	8.54464	17.0696	7.69113	15.739	8.58804	22.5344	21.9517	22.5504	42.7782	27.9487
orf19.2682	3.38141	5.0142	5.69643	0	8.46024	9.44342	5.90428	10.1405	4.22148	6.83347	6.48155	10.6863
orf19.2684	8.45354	5.73051	10.4435	3.41392	17.6896	5.24635	6.44103	5.63361	10.9759	3.41673	6.48155	9.04224
orf19.2685	6.76283	5.0142	1.89881	5.12089	3.07645	3.14781	1.0735	0	1.68859	1.36669	2.59262	0.822022
orf19.2686	20.2885	25.7873	15.1905	39.2601	16.1514	24.1332	23.0804	19.1543	14.353	25.9672	10.3705	23.0166
orf19.2687.1	27.0513	37.9646	26.5833	10.2418	27.6881	31.4781	29.5214	14.6474	22.796	23.9171	9.07416	22.1946
orf19.2688	67.6283	83.8087	75.003	78.5202	67.6819	54.562	55.2855	60.843	62.478	78.5849	75.1859	115.083
orf19.269	136.947	114.61	133.866	133.143	86.1406	74.4981	25.2274	34.9284	25.3289	24.6005	25.9262	28.7708
orf19.2690	5.07212	5.0142	19.9375	44.381	50.7614	29.3795	27.9111	12.3939	10.9759	10.2502	3.88893	13.1523
orf19.2691	1.69071	7.16314	8.54464	5.12089	3.07645	1.04927	4.83077	1.12672	0	2.73339	11.6668	0.822022
orf19.2693	0	0	0.949405	1.70696	1.53823	1.04927	6.97778	1.12672	2.53289	0	0	1.64404
orf19.2694	5.07212	7.16314	40.8244	0	37.6865	29.3795	37.5727	27.0413	16.8859	15.717	5.18524	16.4404
orf19.2695	27.0513	30.8015	28.4821	29.0184	53.8379	52.4635	29.5214	25.9146	27.8618	20.5004	27.2225	30.4148
orf19.2697	40.577	47.993	29.4315	85.3481	43.8394	49.3156	49.3812	64.2231	38.8376	38.2674	31.1114	43.5672
orf19.2698	1.69071	2.14894	3.79762	5.12089	6.1529	1.04927	5.36752	2.25344	6.75437	1.36669	1.29631	1.64404
orf19.2699	5.07212	12.1773	55.0655	23.8975	44.6085	35.6751	57.9693	49.5758	32.9276	34.8507	15.5557	32.8809
orf19.27	43.9584	42.2625	20.8869	29.0184	10.7676	23.0839	25.7641	29.2948	28.7061	16.4003	44.0745	26.3047
orf19.270	21.9792	32.9504	12.3423	32.4323	11.5367	19.9361	22.0069	25.9146	27.0175	30.0673	58.3339	30.4148
orf19.2701	13.5257	19.3405	29.4315	0	35.3792	18.8868	24.6906	12.3939	21.1074	34.8507	15.5557	30.4148
orf19.2703	153.854	129.653	110.131	131.436	74.6039	116.469	74.6086	112.672	98.7827	79.9516	111.483	86.3123
orf19.2704	0	4.29788	4.74702	0	0	1.04927	2.14701	6.76033	1.68859	20.5004	0	3.28809
orf19.2706	265.441	239.249	143.36	320.909	112.29	182.573	190.547	300.835	224.583	204.321	311.114	226.878
orf19.2707.1	47.3398	65.1846	94.9405	5.12089	150.746	84.9908	94.4684	113.799	113.136	92.9351	55.7413	142.21
orf19.2708	16.9071	18.6242	32.2798	15.3627	16.9205	6.29561	15.5658	12.3939	22.796	19.8171	24.6299	19.7285
orf19.2709	69.319	47.993	59.8125	35.8462	53.0688	48.2664	37.5727	63.0964	43.0591	35.534	57.0376	54.2534
orf19.271	0	0	0	1.70696	0	1.04927	1.61026	0	0	0	0	1.64404
orf19.2710	16.9071	33.6668	43.6726	10.2418	30.7645	30.4288	47.771	24.7879	43.0591	21.1837	18.1483	34.5249
orf19.2711	76.0818	91.6882	70.2559	63.1576	36.1483	36.7244	42.9402	47.3223	54.035	58.0845	99.8158	52.6094
orf19.2711.1	3.38141	3.58157	8.54464	5.12089	2.30734	5.24635	3.75727	4.50689	1.68859	4.10008	0	6.57617
orf19.2712	67.6283	59.4541	64.5595	13.6557	76.1422	72.3996	38.1094	27.0413	32.0833	34.1673	22.0373	21.3726
orf19.2713	297.564	316.611	134.815	216.784	120.751	119.617	84.2701	135.207	126.645	90.8851	165.928	116.727
orf19.2715	6.76283	5.73051	4.74702	0	9.22935	4.19708	5.90428	3.38017	3.37719	2.05004	1.29631	3.28809
orf19.2717	28.742	37.9646	37.9762	11.9487	44.6085	27.281	16.1026	11.2672	13.5087	15.717	23.3336	9.04224
orf19.272	8.45354	5.0142	2.84821	5.12089	6.1529	13.6405	10.1983	15.7741	6.75437	33.484	38.8893	24.6607
orf19.2720	96.3703	83.8087	65.5089	56.3297	62.2981	70.301	41.3299	41.6887	46.4363	45.1009	23.3336	54.2534
orf19.2721	13.5257	19.3405	19.9375	8.53481	21.5352	15.739	11.8086	9.01377	11.8202	8.20016	19.4446	9.86426
orf19.2722	1002.59	1030.06	486.095	954.192	289.186	413.412	255.494	358.298	319.988	299.306	449.819	307.436
orf19.2723	6.76283	0.716314	6.64583	5.12089	4.61468	3.14781	3.22051	2.25344	4.22148	3.41673	0	3.28809
orf19.2724	30.4327	30.0852	67.4077	15.3627	27.6881	47.2171	23.0804	16.9008	17.7302	5.46677	3.88893	5.75415
orf19.2725	3.38141	3.58157	0	8.53481	0	3.14781	2.68376	1.12672	3.37719	8.88351	10.3705	7.3982
orf19.2726	214.72	183.376	93.0417	192.887	70.7584	141.651	76.2189	144.22	102.16	187.92	337.04	208.794
orf19.2727	5.07212	10.7447	14.2411	1.70696	9.99847	19.9361	11.2718	9.01377	9.28726	7.51681	6.48155	6.57617
orf19.2728	33.8141	45.1278	37.9762	35.8462	40.763	41.9708	37.0359	27.0413	28.7061	31.4339	19.4446	54.2534
orf19.273	13.5257	8.59577	5.69643	5.12089	9.22935	12.5912	9.66154	9.01377	20.2631	8.20016	11.6668	13.9744
orf19.2730	0	5.73051	13.2917	15.3627	21.5352	24.1332	35.9624	13.5207	14.353	20.5004	10.3705	7.3982
orf19.2731	5.07212	12.8937	1.89881	6.82785	3.84556	5.24635	2.14701	13.5207	2.53289	1.36669	10.3705	10.6863
orf19.2733	236.699	189.823	76.9018	168.989	71.5275	110.173	106.814	141.967	164.638	123.686	238.521	130.701
orf19.2734	38.8863	36.532	8.54464	40.9671	6.1529	13.6405	22.5436	24.7879	43.9034	36.9007	53.1487	27.1267
orf19.2735	1.69071	1.43263	2.84821	1.70696	3.84556	3.14781	7.51453	4.50689	6.75437	3.41673	2.59262	4.11011
orf19.2736	37.1956	27.9362	21.8363	17.0696	16.9205	13.6405	10.1983	16.9008	23.6403	12.3002	16.852	14.7964
orf19.2737	13.5257	12.1773	45.5714	11.9487	45.3777	46.1678	91.7847	31.5482	28.7061	11.6169	6.48155	9.04224
orf19.2738	35.5049	19.3405	11.3929	44.381	4.61468	9.44342	19.8598	27.0413	35.4605	26.6505	37.593	17.2625
orf19.2739	3.38141	2.86526	6.64583	0	8.46024	10.4927	9.66154	13.5207	7.59867	49.201	5.18524	18.9065
orf19.274	13.5257	19.3405	15.1905	23.8975	21.5352	8.39415	30.5949	12.3939	31.239	19.1337	23.3336	14.7964
orf19.2740	52.4119	56.5888	36.0774	64.8646	19.2278	24.1332	32.2051	54.0826	54.8793	28.0172	38.8893	39.457
orf19.2742	1.69071	0.716314	0	5.12089	0	2.09854	2.68376	1.12672	2.53289	0.683347	1.29631	0
orf19.2743	1.69071	1.43263	9.49405	0	5.38379	8.39415	12.3453	9.01377	5.91008	7.51681	2.59262	9.86426
orf19.2745	69.319	54.4399	53.1667	44.381	15.3823	17.8376	77.8291	166.755	194.188	23.2338	18.1483	18.0845
orf19.2746	3.38141	7.87945	18.9881	10.2418	15.3823	16.7883	17.7128	6.76033	6.75437	6.83347	3.88893	13.1523
orf19.2747	25.3606	26.5036	20.8869	29.0184	9.99847	26.2317	15.0291	12.3939	16.8859	17.767	20.7409	20.5505
orf19.2748	20.2885	22.2057	13.2917	11.9487	13.844	9.44342	9.12479	33.8017	24.4846	11.6169	12.9631	9.04224
orf19.2749	10.1442	10.0284	2.84821	8.53481	6.92202	8.39415	4.83077	13.5207	3.37719	8.20016	7.77786	4.11011
orf19.275	62.5562	48.7094	15.1905	46.088	25.3807	35.6751	37.0359	55.2094	60.7894	101.819	150.372	121.659
orf19.2751	336.451	320.192	167.095	361.876	124.596	204.607	132.578	162.248	191.655	151.703	287.781	198.929
orf19.2752	6.76283	7.87945	13.2917	3.41392	9.99847	8.39415	6.97778	12.3939	7.59867	24.6005	1.29631	7.3982
orf19.2753	3.38141	11.461	8.54464	6.82785	6.92202	8.39415	8.05129	10.1405	20.2631	15.717	6.48155	13.9744
orf19.2754	0	0	0	0	1.53823	0	1.0735	0	0	5.46677	0	1.64404
orf19.2755	6.76283	8.59577	20.8869	5.12089	16.1514	20.9854	24.6906	10.1405	15.1973	12.9836	1.29631	14.7964
orf19.2756	5.07212	5.0142	0	8.53481	9.22935	4.19708	12.3453	5.63361	14.353	8.88351	9.07416	13.9744
orf19.2757	1.69071	5.73051	9.49405	11.9487	8.46024	13.6405	16.6393	5.63361	10.9759	14.3503	20.7409	13.9744
orf19.2758	6.76283	7.16314	12.3423	11.9487	15.3823	29.3795	16.1026	19.1543	16.8859	31.4339	12.9631	24.6607
orf19.276	302.637	318.76	130.068	358.462	131.518	159.489	165.32	286.187	276.085	174.937	265.743	183.311
orf19.2760	25.3606	8.59577	19.9375	11.9487	17.6896	30.4288	3.22051	5.63361	9.28726	17.0837	10.3705	11.5083
orf19.2761	64.2469	56.5888	23.7351	34.1392	16.1514	26.2317	47.771	57.4628	66.6994	6.15012	20.7409	10.6863
orf19.2762	1.69071	7.16314	19.9375	1.70696	13.844	27.281	44.0137	24.7879	18.5745	10.9335	2.59262	8.22022
orf19.2763	21.9792	22.922	39.875	25.6044	17.6896	12.5912	20.3966	23.6612	13.5087	25.2838	12.9631	9.86426
orf19.2765	49.0305	48.7094	88.2946	126.315	49.9923	60.8576	66.0206	81.124	31.239	21.8671	14.2594	13.9744
orf19.2766	0	1.43263	2.84821	5.12089	1.53823	0	1.0735	2.25344	3.37719	4.10008	2.59262	0.822022
orf19.2767	6.76283	22.2057	61.7113	40.9671	31.5336	58.7591	28.4479	22.5344	10.9759	62.8679	35.0003	37.813
orf19.2768	21.9792	14.3263	39.875	49.5019	43.8394	41.9708	87.4907	64.2231	61.6337	52.6177	45.3708	32.8809
orf19.2769	27.0513	24.3547	12.3423	23.8975	9.99847	26.2317	23.6171	13.5207	15.1973	8.20016	2.59262	3.28809
orf19.277	10.1442	10.0284	11.3929	10.2418	3.84556	6.29561	13.4188	6.76033	11.8202	6.15012	7.77786	9.86426
orf19.2770	0	0	0.949405	6.82785	0	0	0.536752	0	0.844297	0	1.29631	4.11011
orf19.2770.1	5.07212	3.58157	10.4435	3.41392	7.69113	11.542	5.36752	5.63361	8.44297	6.83347	14.2594	8.22022
orf19.2771	6.76283	10.0284	12.3423	59.7437	26.1498	26.2317	35.4257	21.4077	33.7719	21.1837	20.7409	14.7964
orf19.2772	18.5978	22.922	36.0774	17.0696	23.0734	39.8722	28.4479	7.88705	17.7302	17.0837	12.9631	13.9744
orf19.2774	21.9792	22.922	37.9762	6.82785	55.3761	41.9708	20.9333	39.4353	5.91008	28.0172	12.9631	18.9065
orf19.2775	106.515	90.2556	67.4077	69.9854	47.685	71.3503	25.7641	33.8017	21.1074	21.8671	24.6299	23.8386
orf19.2778	0	0	0.949405	1.70696	3.84556	0	3.22051	0	0	1.36669	1.29631	0
orf19.2779	120.04	138.965	60.7619	112.659	33.841	43.02	42.4034	63.0964	62.478	34.8507	55.7413	18.0845
orf19.278	174.143	178.362	85.4464	244.096	89.9862	126.962	110.034	162.248	169.704	133.936	238.521	152.074
orf19.2781	11.835	12.8937	11.3929	17.0696	5.38379	8.39415	19.3231	18.0275	28.7061	10.2502	33.704	14.7964
orf19.2782	1.69071	0	1.89881	0	3.84556	4.19708	4.29402	5.63361	1.68859	6.83347	3.88893	0.822022
orf19.2783	15.2164	22.922	11.3929	27.3114	11.5367	17.8376	17.1761	23.6612	20.2631	26.6505	40.1856	27.1267
orf19.2784	55.7933	53.0072	27.5327	59.7437	20.766	28.3303	27.9111	45.0689	55.7236	38.9508	99.8158	46.8552
orf19.2785	0	0	5.69643	0	1.53823	9.44342	3.75727	2.25344	1.68859	3.41673	1.29631	4.93213
orf19.2786	1.69071	5.0142	15.1905	0	13.0749	12.5912	16.6393	5.63361	9.28726	6.15012	1.29631	10.6863
orf19.2787	10.1442	12.1773	5.69643	25.6044	21.5352	3.14781	9.12479	11.2672	8.44297	16.4003	16.852	7.3982
orf19.2788	62.5562	102.433	30.3809	92.1759	33.841	56.6605	45.624	94.6446	91.184	62.1845	127.038	66.5838
orf19.2789	18.5978	21.4894	18.9881	15.3627	17.6896	6.29561	19.8598	16.9008	15.1973	6.83347	18.1483	18.9065
orf19.279	15.2164	11.461	1.89881	6.82785	1.53823	5.24635	0.536752	1.12672	2.53289	4.10008	11.6668	3.28809
orf19.2790	10.1442	10.7447	18.0387	3.41392	17.6896	14.6898	16.1026	6.76033	7.59867	9.56685	5.18524	14.7964
orf19.2791	82.8447	60.1704	59.8125	52.9158	53.8379	41.9708	33.2787	32.6749	37.1491	46.4676	71.297	30.4148
orf19.2792	6.76283	5.0142	7.59524	10.2418	16.1514	7.34488	9.12479	5.63361	9.28726	4.78343	14.2594	12.3303
orf19.2794	5.07212	4.29788	3.79762	11.9487	6.92202	11.542	5.90428	6.76033	9.28726	10.9335	6.48155	13.1523
orf19.2795	16.9071	14.3263	16.1399	6.82785	13.0749	23.0839	18.2496	5.63361	20.2631	6.15012	10.3705	6.57617
orf19.2796	1.69071	3.58157	1.89881	10.2418	5.38379	3.14781	4.83077	2.25344	6.75437	1.36669	3.88893	1.64404
orf19.2797	15.2164	20.7731	5.69643	10.2418	3.84556	5.24635	5.90428	6.76033	11.8202	7.51681	19.4446	8.22022
orf19.2798	3.38141	2.14894	0.949405	1.70696	0.769113	2.09854	5.36752	1.12672	2.53289	19.1337	7.77786	4.11011
orf19.2799	13.5257	9.31208	15.1905	23.8975	13.0749	9.44342	4.29402	11.2672	7.59867	7.51681	2.59262	4.11011
orf19.28	25.3606	31.5178	11.3929	18.7766	14.6131	6.29561	14.4923	12.3939	25.3289	13.6669	20.7409	12.3303
orf19.280	0	0	0.949405	0	0	0	0	0	0	0	0	0
orf19.2800	103.133	94.5535	59.8125	203.128	55.3761	60.8576	53.6752	100.278	65.0108	75.8515	105.001	95.3545
orf19.2803	32.1234	47.2767	112.979	6.82785	134.595	99.6806	66.5573	37.1818	39.6819	53.301	36.2967	48.4993
orf19.2804	0	0	0	0	3.07645	0	0.536752	0	0	4.78343	3.88893	5.75415
orf19.2805	10.1442	4.29788	4.74702	0	6.92202	6.29561	6.97778	5.63361	1.68859	6.15012	1.29631	6.57617
orf19.2808	10.1442	17.1915	13.2917	6.82785	17.6896	7.34488	7.51453	6.76033	6.75437	7.51681	7.77786	3.28809
orf19.2809	18.5978	5.0142	15.1905	0	12.3058	7.34488	19.3231	15.7741	9.28726	4.78343	2.59262	6.57617
orf19.281	3.38141	7.16314	7.59524	1.70696	4.61468	2.09854	1.61026	2.25344	2.53289	32.8006	7.77786	9.04224
orf19.2810	54.1026	62.3193	35.128	34.1392	24.6116	31.4781	26.8376	59.7163	61.6337	7.51681	27.2225	24.6607
orf19.2812	23.6699	11.461	5.69643	8.53481	0.769113	2.09854	9.12479	20.281	18.5745	8.20016	12.9631	9.86426
orf19.2813	0	5.73051	2.84821	5.12089	0	1.04927	3.22051	6.76033	9.28726	0.683347	1.29631	0.822022
orf19.2818	30.4327	29.3689	13.2917	15.3627	4.61468	22.0347	6.97778	10.1405	24.4846	12.9836	15.5557	6.57617
orf19.2819	23.6699	19.3405	10.4435	17.0696	15.3823	19.9361	15.0291	22.5344	21.9517	26.6505	37.593	22.1946
orf19.2820	15.2164	8.59577	37.0268	3.41392	33.0719	24.1332	27.9111	15.7741	16.0416	21.8671	7.77786	14.7964
orf19.2821	5.07212	7.16314	5.69643	0	14.6131	13.6405	23.0804	10.1405	21.9517	15.717	20.7409	9.04224
orf19.2822	0	1.43263	0.949405	0	0	0	3.22051	1.12672	0.844297	0.683347	6.48155	3.28809
orf19.2823	1.69071	7.16314	22.7857	8.53481	26.1498	33.5766	10.1983	6.76033	10.1316	22.5504	14.2594	18.9065
orf19.2825	11.835	19.3405	9.49405	3.41392	12.3058	16.7883	12.3453	10.1405	8.44297	45.7842	29.8151	32.8809
orf19.2826	18.5978	22.2057	18.0387	5.12089	17.6896	13.6405	21.4701	23.6612	11.8202	20.5004	7.77786	17.2625
orf19.2827	1.69071	3.58157	7.59524	0	3.07645	4.19708	2.14701	0	4.22148	1.36669	3.88893	0.822022
orf19.2828	6.76283	11.461	12.3423	1.70696	3.07645	6.29561	6.97778	7.88705	3.37719	7.51681	6.48155	4.93213
orf19.2829	0	2.86526	0	3.41392	1.53823	0	4.29402	0	0.844297	1.36669	2.59262	3.28809
orf19.2830	47.3398	37.2483	30.3809	23.8975	21.5352	28.3303	15.5658	30.4215	23.6403	25.9672	22.0373	15.6184
orf19.2831	37.1956	46.5604	36.0774	37.5532	19.9969	26.2317	37.0359	33.8017	37.1491	26.6505	28.5188	32.0588
orf19.2832	1.69071	12.1773	20.8869	17.0696	16.9205	16.7883	8.05129	5.63361	4.22148	9.56685	5.18524	11.5083
orf19.2833	0	0	0	0	3.07645	0	0.536752	0	2.53289	2.73339	2.59262	2.46607
orf19.2834	130.184	99.5676	59.8125	216.784	80.7568	116.469	25.2274	18.0275	21.1074	303.406	532.783	337.851
orf19.2835	38.8863	41.5462	22.7857	47.7949	23.8425	27.281	25.2274	25.9146	38.8376	45.1009	68.7044	67.4058
orf19.2836	27.0513	17.9079	19.9375	37.5532	19.2278	20.9854	8.58804	19.1543	10.9759	23.2338	22.0373	18.0845
orf19.2837	0	0.716314	0.949405	1.70696	3.07645	5.24635	3.22051	3.38017	0	4.78343	0	4.93213
orf19.2838	0	6.44683	6.64583	3.41392	9.99847	7.34488	16.6393	4.50689	5.06578	22.5504	55.7413	32.8809
orf19.2839	76.0818	54.4399	36.0774	54.6228	29.9954	47.2171	34.3522	23.6612	45.592	4.10008	22.0373	9.04224
orf19.284	30.4327	21.4894	22.7857	5.12089	9.99847	8.39415	18.7863	29.2948	35.4605	11.6169	29.8151	27.1267
orf19.2841	50.7212	73.7803	133.866	25.6044	128.442	103.878	90.1744	68.73	59.1008	78.5849	81.6675	67.4058
orf19.2842	18.5978	15.0426	35.128	8.53481	17.6896	19.9361	17.1761	16.9008	23.6403	19.1337	11.6668	13.1523
orf19.2843	5.07212	6.44683	25.6339	0	29.9954	31.4781	32.2051	18.0275	16.0416	22.5504	3.88893	19.7285
orf19.2844	32.1234	17.9079	23.7351	17.0696	16.9205	23.0839	28.4479	25.9146	34.6162	10.9335	18.1483	10.6863
orf19.2846	18.5978	10.0284	17.0893	13.6557	13.844	9.44342	24.6906	20.281	8.44297	9.56685	10.3705	12.3303
orf19.2847	6.76283	6.44683	2.84821	8.53481	9.22935	6.29561	10.735	16.9008	13.5087	15.717	5.18524	9.86426
orf19.2848	21.9792	17.9079	15.1905	13.6557	16.9205	25.1825	18.2496	19.1543	15.1973	8.88351	20.7409	4.93213
orf19.2849	0	1.43263	11.3929	1.70696	9.99847	5.24635	45.624	27.0413	6.75437	8.20016	2.59262	1.64404
orf19.285	28.742	15.7589	38.9256	10.2418	44.6085	58.7591	43.477	33.8017	26.1732	21.1837	11.6668	19.7285
orf19.2850	28.742	31.5178	31.3304	1.70696	26.9189	31.4781	40.7932	25.9146	32.9276	31.4339	20.7409	43.5672
orf19.2851	0	1.43263	0.949405	3.41392	0.769113	3.14781	3.22051	0	0.844297	0.683347	2.59262	0.822022
orf19.2852	1.69071	0	6.64583	5.12089	3.84556	4.19708	9.66154	3.38017	3.37719	8.20016	6.48155	6.57617
orf19.2853	60.8655	40.8299	26.5833	61.4506	21.5352	40.9215	35.4257	54.0826	48.9692	41.6841	60.9265	56.7195
orf19.2857	15.2164	21.4894	55.0655	8.53481	49.9923	29.3795	24.6906	16.9008	27.0175	19.8171	22.0373	16.4404
orf19.2859	6.76283	9.31208	11.3929	13.6557	6.92202	6.29561	12.3453	5.63361	3.37719	2.73339	1.29631	0
orf19.286	603.582	577.349	290.518	578.66	259.191	337.865	364.992	578.008	561.457	549.411	842.601	616.516
orf19.2862	5.07212	0.716314	14.2411	1.70696	13.0749	14.6898	5.90428	13.5207	4.22148	4.78343	7.77786	9.04224
orf19.2863	15.2164	17.1915	6.64583	18.7766	16.9205	20.9854	24.1539	15.7741	27.8618	15.0336	14.2594	8.22022
orf19.2863.1	35.5049	63.0356	30.3809	44.381	16.9205	29.3795	44.5505	55.2094	60.7894	15.717	36.2967	23.8386
orf19.2864.1	55.7933	74.4967	243.997	11.9487	213.044	201.46	186.253	145.347	119.046	177.67	88.149	203.039
orf19.2866	40.577	22.2057	5.69643	37.5532	6.1529	12.5912	19.8598	31.5482	37.1491	11.6169	20.7409	21.3726
orf19.2867	25.3606	27.9362	48.4196	11.9487	36.9174	29.3795	37.0359	34.9284	32.0833	33.484	23.3336	34.5249
orf19.2868	0	0	0	3.41392	0	0	0.536752	0	0	0	0	0
orf19.2869	0	0	0.949405	0	0	0	0.536752	2.25344	2.53289	0	0	0
orf19.287	6.76283	3.58157	32.2798	1.70696	28.4572	22.0347	27.3744	23.6612	12.6645	30.0673	11.6668	18.0845
orf19.2870	0	0.716314	0	6.82785	0	1.04927	1.61026	2.25344	0	0	0	0
orf19.2871	16.9071	25.071	94.9405	6.82785	118.443	87.0893	79.4394	28.168	27.8618	69.018	7.77786	64.9397
orf19.2873	3.38141	6.44683	19.9375	1.70696	8.46024	19.9361	9.12479	14.6474	5.91008	17.767	12.9631	11.5083
orf19.2875	3.38141	2.14894	0.949405	3.41392	2.30734	4.19708	2.68376	2.25344	1.68859	6.83347	5.18524	4.11011
orf19.2876	1.69071	1.43263	0	1.70696	7.69113	7.34488	4.83077	1.12672	3.37719	3.41673	1.29631	3.28809
orf19.2877	42.2677	63.0356	240.199	10.2418	213.044	157.39	333.86	127.32	144.375	68.3347	22.0373	60.0076
orf19.2878	128.494	111.745	60.7619	139.971	49.9923	61.9069	70.3146	105.912	97.9384	94.9852	136.112	85.4903
orf19.2879	990.754	977.052	405.396	1013.94	357.637	531.979	391.829	660.259	592.696	505.677	854.268	475.951
orf19.288	13.5257	17.9079	41.7738	5.12089	41.5321	14.6898	32.2051	12.3939	15.1973	32.8006	10.3705	28.7708
orf19.2881	5.07212	10.0284	32.2798	11.9487	26.9189	30.4288	42.9402	21.4077	37.9934	36.9007	11.6668	23.8386
orf19.2882	13.5257	33.6668	18.0387	59.7437	17.6896	9.44342	25.7641	18.0275	22.796	9.56685	9.07416	1.64404
orf19.2883	11.835	7.16314	12.3423	8.53481	10.7676	9.44342	7.51453	4.50689	3.37719	9.56685	10.3705	6.57617
orf19.2884	28.742	30.0852	58.8631	8.53481	50.7614	58.7591	88.0274	49.5758	64.1666	41.6841	27.2225	34.5249
orf19.2885	8.45354	11.461	9.49405	3.41392	6.92202	3.14781	6.97778	2.25344	8.44297	21.1837	44.0745	22.1946
orf19.2886	0	7.87945	7.59524	20.4835	6.1529	4.19708	0.536752	3.38017	5.06578	4.10008	3.88893	7.3982
orf19.2887	6.76283	3.58157	9.49405	20.4835	11.5367	13.6405	14.4923	4.50689	7.59867	8.88351	16.852	8.22022
orf19.2888	10.1442	13.61	9.49405	5.12089	7.69113	16.7883	10.1983	9.01377	9.28726	14.3503	16.852	23.0166
orf19.2889	28.742	12.1773	12.3423	15.3627	13.0749	15.739	10.735	15.7741	18.5745	18.4504	18.1483	18.9065
orf19.2890	104.824	93.8371	61.7113	114.366	33.841	49.3156	53.6752	98.0248	66.6994	41.6841	85.5564	55.8975
orf19.2891	3.38141	6.44683	11.3929	39.2601	16.1514	6.29561	13.9556	5.63361	5.91008	5.46677	5.18524	8.22022
orf19.2892	3.38141	8.59577	17.0893	0	15.3823	12.5912	27.9111	6.76033	11.8202	4.78343	12.9631	9.86426
orf19.2893	6.76283	10.0284	11.3929	13.6557	14.6131	5.24635	12.8821	9.01377	12.6645	6.83347	5.18524	9.04224
orf19.2895	3.38141	5.0142	18.9881	13.6557	15.3823	19.9361	23.6171	9.01377	9.28726	13.6669	7.77786	22.1946
orf19.2896	15.2164	13.61	7.59524	15.3627	8.46024	6.29561	9.66154	9.01377	10.1316	12.3002	19.4446	12.3303
orf19.2897	5.07212	8.59577	3.79762	0	3.07645	1.04927	0	0	0	0.683347	0	1.64404
orf19.2898	25.3606	26.5036	18.0387	15.3627	16.1514	14.6898	16.1026	16.9008	18.5745	21.1837	9.07416	19.7285
orf19.2899	16.9071	32.9504	9.49405	25.6044	6.1529	10.4927	19.8598	32.6749	28.7061	15.0336	27.2225	16.4404
orf19.29	3.38141	0	1.89881	0	9.99847	4.19708	4.83077	1.12672	2.53289	7.51681	3.88893	4.93213
orf19.290	11.835	6.44683	14.2411	11.9487	10.7676	12.5912	13.9556	6.76033	5.91008	10.9335	20.7409	19.7285
orf19.2901	10.1442	10.0284	11.3929	0	8.46024	12.5912	6.44103	7.88705	5.91008	19.1337	7.77786	3.28809
orf19.2903	45.6491	11.461	12.3423	37.5532	26.1498	14.6898	35.4257	7.88705	23.6403	19.1337	15.5557	31.2368
orf19.2905	27.0513	24.3547	18.0387	35.8462	10.7676	13.6405	20.3966	37.1818	31.239	26.6505	55.7413	32.8809
orf19.2906	0	0.716314	0.949405	0	1.53823	3.14781	0	0	1.68859	2.05004	2.59262	0.822022
orf19.2907	142.019	112.461	69.3065	114.366	46.9159	54.562	59.5795	93.5179	107.226	49.201	88.149	75.626
orf19.2907.1	0	2.86526	2.84821	0	0	2.09854	1.0735	1.12672	0.844297	0.683347	1.29631	2.46607
orf19.2908	1.69071	2.86526	1.89881	0	3.84556	0	5.36752	0	2.53289	1.36669	2.59262	0.822022
orf19.2909	11.835	12.8937	17.0893	3.41392	15.3823	25.1825	13.9556	16.9008	8.44297	15.0336	14.2594	18.9065
orf19.291	13.5257	7.87945	13.2917	5.12089	12.3058	18.8868	20.3966	13.5207	20.2631	11.6169	22.0373	12.3303
orf19.2910	103.133	80.2272	41.7738	83.6411	39.2248	43.02	34.8889	56.3361	64.1666	63.5512	99.8158	90.4224
orf19.2911	5.07212	7.87945	10.4435	3.41392	13.844	16.7883	15.0291	6.76033	13.5087	15.0336	1.29631	14.7964
orf19.2914	1.69071	2.86526	4.74702	5.12089	3.07645	3.14781	9.12479	2.25344	0	10.9335	3.88893	3.28809
orf19.2915	10.1442	9.31208	17.0893	0	29.2263	17.8376	31.6684	18.0275	17.7302	17.767	14.2594	15.6184
orf19.2916	0	0.716314	0.949405	3.41392	3.07645	8.39415	2.14701	1.12672	1.68859	6.83347	5.18524	8.22022
orf19.2917	82.8447	63.7519	66.4583	90.469	56.1452	39.8722	44.5505	56.3361	53.1907	60.8178	105.001	50.9653
orf19.2917.1	1.69071	1.43263	0.949405	6.82785	2.30734	2.09854	6.97778	3.38017	0	0.683347	2.59262	0.822022
orf19.2919	3.38141	7.87945	5.69643	5.12089	18.4587	12.5912	10.1983	7.88705	6.75437	8.88351	6.48155	11.5083
orf19.292	25.3606	50.142	29.4315	27.3114	12.3058	13.6405	16.1026	52.9559	42.2148	17.767	33.704	14.7964
orf19.2920	20.2885	3.58157	11.3929	17.0696	5.38379	7.34488	19.3231	13.5207	19.4188	12.3002	15.5557	13.1523
orf19.2921	327.997	292.256	166.146	375.532	143.055	172.08	144.923	256.893	272.708	161.27	283.892	210.438
orf19.2922	0	4.29788	0	5.12089	0	0	1.0735	0	0	2.05004	3.88893	2.46607
orf19.2923	0	2.86526	8.54464	15.3627	6.1529	7.34488	5.90428	5.63361	5.91008	5.46677	5.18524	3.28809
orf19.2925	3.38141	5.0142	3.79762	5.12089	1.53823	4.19708	9.12479	1.12672	5.91008	9.56685	14.2594	8.22022
orf19.2926	15.2164	7.87945	14.2411	6.82785	9.99847	17.8376	10.1983	13.5207	10.1316	15.0336	22.0373	14.7964
orf19.2927	0	0.716314	0.949405	0	2.30734	2.09854	1.0735	3.38017	1.68859	26.6505	1.29631	4.93213
orf19.2928	13.5257	6.44683	18.9881	10.2418	14.6131	23.0839	2.68376	11.2672	8.44297	20.5004	15.5557	12.3303
orf19.2929	15.2164	13.61	50.3184	6.82785	51.5306	41.9708	34.3522	22.5344	12.6645	31.4339	28.5188	24.6607
orf19.2930	8.45354	11.461	13.2917	5.12089	14.6131	22.0347	6.44103	5.63361	15.1973	7.51681	3.88893	2.46607
orf19.2933	8.45354	5.0142	8.54464	0	6.1529	14.6898	5.36752	2.25344	6.75437	2.73339	3.88893	9.04224
orf19.2934	8.45354	12.8937	8.54464	1.70696	5.38379	9.44342	14.4923	9.01377	8.44297	3.41673	2.59262	3.28809
orf19.2935	18.5978	26.5036	96.8393	8.53481	75.3731	84.9908	106.814	31.5482	47.2806	78.5849	11.6668	50.9653
orf19.2936	0	0.716314	0.949405	0	0	0	1.0735	0	3.37719	0.683347	3.88893	0.822022
orf19.2937	11.835	22.922	27.5327	13.6557	13.844	16.7883	15.0291	13.5207	11.8202	16.4003	14.2594	14.7964
orf19.2938	37.1956	36.532	19.9375	29.0184	17.6896	28.3303	20.9333	27.0413	32.9276	27.3339	49.2597	25.4827
orf19.2939	3.38141	6.44683	2.84821	0	0	1.04927	1.0735	1.12672	5.06578	8.88351	5.18524	0.822022
orf19.2940	0	1.43263	0	3.41392	0.769113	1.04927	1.0735	5.63361	1.68859	7.51681	2.59262	2.46607
orf19.2941	16.9071	17.1915	3.79762	107.539	33.841	23.0839	23.6171	25.9146	44.7477	28.0172	10.3705	18.9065
orf19.2942	3.38141	10.7447	82.5982	6.82785	97.6773	79.7444	32.2051	9.01377	17.7302	41.0008	14.2594	26.3047
orf19.2943.5	106.515	80.2272	26.5833	75.1063	26.9189	37.7737	18.2496	41.6887	32.9276	28.0172	50.5561	25.4827
orf19.2945	327.997	358.873	142.411	464.294	113.829	150.045	153.511	211.824	187.434	250.105	461.486	252.361
orf19.2946	104.824	76.6456	37.0268	157.04	61.529	48.2664	55.8223	52.9559	91.184	28.7006	46.6671	46.0332
orf19.2947	6.76283	10.0284	37.0268	10.2418	23.0734	15.739	38.1094	19.1543	29.5504	36.2174	18.1483	23.8386
orf19.2948	27.0513	28.6526	29.4315	25.6044	13.0749	17.8376	30.0581	28.168	30.3947	37.5841	16.852	27.9487
orf19.2949	8.45354	22.922	31.3304	8.53481	20.766	15.739	16.1026	13.5207	17.7302	26.6505	19.4446	36.991
orf19.295	1.69071	4.29788	2.84821	5.12089	6.92202	3.14781	2.68376	11.2672	8.44297	32.8006	6.48155	6.57617
orf19.2951	6.76283	7.87945	17.0893	39.2601	16.1514	12.5912	18.7863	21.4077	17.7302	14.3503	32.4077	27.9487
orf19.2952	1.69071	0.716314	4.74702	11.9487	21.5352	3.14781	9.12479	3.38017	9.28726	5.46677	15.5557	9.86426
orf19.2953	3.38141	2.14894	4.74702	3.41392	5.38379	1.04927	5.36752	13.5207	1.68859	8.88351	1.29631	1.64404
orf19.2954	1.69071	2.86526	10.4435	0	4.61468	5.24635	6.44103	0	4.22148	8.88351	0	3.28809
orf19.2956	5.07212	11.461	4.74702	23.8975	13.844	7.34488	10.735	11.2672	5.06578	12.9836	11.6668	7.3982
orf19.2957	60.8655	42.2625	14.2411	58.0367	11.5367	31.4781	27.3744	30.4215	29.5504	19.1337	45.3708	33.7029
orf19.2958	0	6.44683	4.74702	5.12089	6.92202	3.14781	7.51453	0	6.75437	6.15012	1.29631	0
orf19.2959	0	0	0	0	0	0	0	0	0	1.36669	1.29631	2.46607
orf19.2959.1	10.1442	15.7589	6.64583	22.1905	7.69113	6.29561	7.51453	18.0275	25.3289	19.8171	27.2225	25.4827
orf19.296	0	0	0	1.70696	0	0	0.536752	0	0	0	0	0
orf19.2960	8.45354	9.31208	32.2798	0	36.9174	28.3303	22.0069	32.6749	13.5087	22.5504	16.852	19.7285
orf19.2961	16.9071	4.29788	13.2917	0	12.3058	6.29561	8.05129	11.2672	5.91008	7.51681	9.07416	7.3982
orf19.2962	92.9889	98.8513	44.622	104.125	43.8394	40.9215	59.5795	91.2645	111.447	93.6185	117.964	96.1765
orf19.2963	15.2164	1.43263	3.79762	8.53481	3.07645	1.04927	2.14701	2.25344	1.68859	2.73339	1.29631	1.64404
orf19.2964	0	5.0142	18.0387	10.2418	43.0703	18.8868	20.3966	6.76033	8.44297	34.8507	3.88893	15.6184
orf19.2965	6.76283	2.86526	19.9375	0	32.3027	28.3303	12.3453	4.50689	9.28726	18.4504	6.48155	15.6184
orf19.2965.1	0	3.58157	5.69643	5.12089	5.38379	3.14781	2.68376	3.38017	4.22148	1.36669	5.18524	4.93213
orf19.2966	1.69071	3.58157	5.69643	10.2418	13.844	11.542	13.4188	9.01377	5.91008	8.20016	7.77786	4.93213
orf19.2967	21.9792	25.071	71.2054	3.41392	89.9862	90.2371	66.5573	58.5895	32.9276	61.5012	20.7409	37.813
orf19.2968	13.5257	19.3405	2.84821	11.9487	0.769113	9.44342	15.0291	7.88705	11.8202	1.36669	1.29631	4.11011
orf19.2969	8.45354	7.16314	18.0387	11.9487	8.46024	20.9854	13.9556	12.3939	11.8202	18.4504	22.0373	16.4404
orf19.297	18.5978	22.2057	8.54464	6.82785	3.07645	12.5912	5.36752	7.88705	3.37719	8.20016	2.59262	10.6863
orf19.2970	3.38141	3.58157	20.8869	5.12089	15.3823	20.9854	20.9333	14.6474	16.8859	31.4339	9.07416	29.5928
orf19.2971	20.2885	22.2057	16.1399	20.4835	20.766	13.6405	16.6393	19.1543	16.0416	28.7006	27.2225	32.8809
orf19.2972	20.2885	30.8015	21.8363	1.70696	36.1483	30.4288	35.9624	21.4077	13.5087	19.8171	19.4446	19.7285
orf19.2973	55.7933	40.1136	28.4821	35.8462	23.8425	28.3303	18.2496	16.9008	24.4846	23.9171	31.1114	22.1946
orf19.2974	5.07212	14.3263	14.2411	1.70696	15.3823	22.0347	16.1026	9.01377	24.4846	9.56685	7.77786	28.7708
orf19.2975	3.38141	5.0142	7.59524	1.70696	10.7676	10.4927	6.97778	2.25344	10.1316	4.78343	0	2.46607
orf19.2977	5.07212	7.16314	6.64583	5.12089	6.92202	11.542	5.90428	7.88705	3.37719	6.83347	3.88893	3.28809
orf19.2978	49.0305	43.6952	16.1399	37.5532	6.1529	24.1332	10.1983	10.1405	12.6645	6.15012	2.59262	14.7964
orf19.298	1484.44	1478.47	620.911	1427.02	476.85	644.251	621.559	964.474	885.667	759.881	1442.79	897.648
orf19.2980	77.7725	70.9151	56.0149	78.5202	43.0703	46.1678	62.2633	60.843	68.388	65.6013	85.5564	64.1177
orf19.2982	1.69071	0	1.89881	0	0.769113	6.29561	2.68376	1.12672	5.91008	6.15012	0	3.28809
orf19.2983	6.76283	3.58157	16.1399	0	17.6896	6.29561	11.2718	6.76033	6.75437	4.10008	7.77786	9.04224
orf19.2984	82.8447	83.8087	68.3571	78.5202	34.6101	64.0054	48.8445	90.1377	68.388	86.785	101.112	85.4903
orf19.2985	236.699	184.093	93.0417	192.887	72.2966	83.9415	96.6154	123.939	110.603	97.7186	143.89	104.397
orf19.2986	0	2.86526	0.949405	1.70696	3.07645	4.19708	10.1983	12.3939	5.06578	2.73339	2.59262	1.64404
orf19.2987	327.997	314.462	148.107	324.323	123.058	183.622	220.605	331.256	338.563	274.022	521.116	333.741
orf19.2988	23.6699	23.6384	25.6339	34.1392	21.5352	24.1332	42.4034	45.0689	41.3705	45.1009	23.3336	41.1011
orf19.2989	3.38141	10.7447	22.7857	5.12089	33.841	20.9854	39.7197	22.5344	25.3289	5.46677	14.2594	14.7964
orf19.299	30.4327	37.2483	31.3304	39.2601	19.2278	28.3303	19.8598	27.0413	18.5745	25.9672	45.3708	22.1946
orf19.2990	3.38141	1.43263	1.89881	1.70696	3.07645	7.34488	4.83077	4.50689	4.22148	4.78343	2.59262	4.93213
orf19.2991	1.69071	0	1.89881	5.12089	0	0	3.75727	0	3.37719	0	1.29631	0
orf19.2992	10.1442	2.86526	7.59524	3.41392	9.99847	6.29561	4.29402	2.25344	0.844297	7.51681	2.59262	5.75415
orf19.2994	8.45354	7.16314	46.5208	6.82785	39.2248	39.8722	47.2342	13.5207	10.1316	26.6505	3.88893	20.5505
orf19.2994.1	27.0513	40.8299	123.423	3.41392	152.284	123.814	151.901	61.9697	41.3705	91.5684	25.9262	81.3801
orf19.2995	81.1539	104.582	40.8244	116.073	39.2248	35.6751	66.0206	116.052	95.4055	87.4684	120.557	87.1343
orf19.2996	27.0513	24.3547	11.3929	49.5019	30.7645	19.9361	24.1539	32.6749	22.796	11.6169	12.9631	9.86426
orf19.2998	28.742	37.2483	20.8869	15.3627	24.6116	22.0347	13.9556	13.5207	13.5087	23.9171	22.0373	14.7964
orf19.30	8.45354	7.87945	27.5327	23.8975	36.1483	23.0839	26.8376	7.88705	9.28726	6.15012	3.88893	13.1523
orf19.300	1.69071	1.43263	26.5833	1.70696	33.841	14.6898	13.4188	6.76033	2.53289	12.9836	6.48155	5.75415
orf19.3000	8.45354	13.61	18.0387	23.8975	14.6131	19.9361	23.6171	10.1405	10.9759	28.7006	10.3705	8.22022
orf19.3001	5.07212	0.716314	2.84821	1.70696	2.30734	1.04927	5.36752	3.38017	4.22148	1.36669	2.59262	4.11011
orf19.3002	10.1442	17.1915	30.3809	3.41392	16.1514	30.4288	17.1761	12.3939	13.5087	19.8171	5.18524	18.0845
orf19.3003	15.2164	16.4752	32.2798	5.12089	39.2248	41.9708	63.3368	28.168	27.8618	25.2838	10.3705	25.4827
orf19.3003.1	30.4327	22.922	120.574	5.12089	115.367	122.764	108.424	77.7438	43.0591	88.1517	23.3336	82.2022
orf19.3004	3.38141	9.31208	31.3304	5.12089	22.3043	19.9361	38.6462	25.9146	29.5504	30.0673	12.9631	25.4827
orf19.3006	6.76283	11.461	31.3304	18.7766	25.3807	28.3303	38.6462	13.5207	8.44297	23.2338	10.3705	13.1523
orf19.3007	3.38141	2.14894	5.69643	1.70696	3.07645	5.24635	6.97778	7.88705	23.6403	4.78343	1.29631	0.822022
orf19.3007.2	10.1442	5.73051	10.4435	6.82785	13.0749	14.6898	15.5658	15.7741	9.28726	12.3002	6.48155	8.22022
orf19.3008	3.38141	1.43263	1.89881	22.1905	9.22935	5.24635	5.90428	1.12672	7.59867	4.78343	0	4.11011
orf19.3009	1.69071	0.716314	0.949405	5.12089	6.92202	2.09854	5.90428	1.12672	5.91008	2.73339	5.18524	1.64404
orf19.301	0	0	6.64583	1.70696	3.07645	1.04927	2.14701	1.12672	0.844297	3.41673	1.29631	3.28809
orf19.3010	1.69071	11.461	11.3929	27.3114	6.1529	10.4927	8.58804	10.1405	12.6645	15.717	12.9631	9.04224
orf19.3010.1	15.2164	29.3689	79.75	10.2418	93.0627	49.3156	77.2924	47.3223	38.8376	108.652	27.2225	61.6516
orf19.3012	5.07212	2.86526	4.74702	6.82785	3.07645	7.34488	4.83077	7.88705	3.37719	15.0336	25.9262	13.1523
orf19.3013	50.7212	71.6314	74.0536	8.53481	94.6009	67.1532	51.5282	64.2231	51.5021	49.201	95.9269	60.0076
orf19.3014	5.07212	7.87945	30.3809	15.3627	23.0734	30.4288	25.7641	14.6474	10.1316	29.3839	10.3705	17.2625
orf19.3015	32.1234	23.6384	42.7232	23.8975	25.3807	24.1332	27.3744	13.5207	24.4846	21.8671	24.6299	16.4404
orf19.3016	40.577	28.6526	16.1399	27.3114	16.9205	28.3303	26.3009	29.2948	13.5087	28.7006	22.0373	16.4404
orf19.3018	86.2261	93.1208	56.0149	68.2785	41.5321	52.4635	68.7043	94.6446	74.2981	68.3347	80.3712	61.6516
orf19.3019	47.3398	45.8441	28.4821	66.5715	29.9954	17.8376	13.4188	22.5344	36.3048	16.4003	27.2225	24.6607
orf19.302	5.07212	5.73051	9.49405	0	10.7676	5.24635	9.66154	21.4077	16.8859	8.20016	18.1483	11.5083
orf19.3021	43.9584	45.8441	31.3304	63.1576	29.2263	30.4288	37.0359	59.7163	41.3705	40.3175	63.5192	37.813
orf19.3022	0	1.43263	4.74702	3.41392	6.92202	4.19708	9.66154	1.12672	5.06578	11.6169	1.29631	0.822022
orf19.3023	11.835	18.6242	23.7351	6.82785	24.6116	25.1825	20.3966	19.1543	17.7302	14.3503	20.7409	11.5083
orf19.3026	23.6699	10.0284	14.2411	32.4323	25.3807	14.6898	20.3966	22.5344	13.5087	9.56685	7.77786	12.3303
orf19.3027	11.835	5.73051	16.1399	3.41392	15.3823	28.3303	5.36752	4.50689	4.22148	8.88351	3.88893	4.11011
orf19.3029	16.9071	9.31208	5.69643	51.2089	24.6116	33.5766	10.1983	11.2672	12.6645	12.3002	28.5188	13.1523
orf19.3030	0	3.58157	5.69643	11.9487	4.61468	3.14781	10.1983	10.1405	2.53289	3.41673	5.18524	6.57617
orf19.3031	6.76283	3.58157	9.49405	0	9.22935	9.44342	4.83077	7.88705	1.68859	21.8671	2.59262	4.93213
orf19.3034	15.2164	7.16314	21.8363	10.2418	43.0703	18.8868	24.1539	25.9146	15.1973	15.0336	11.6668	12.3303
orf19.3035	21.9792	29.3689	53.1667	30.7253	55.3761	44.0693	35.9624	30.4215	31.239	38.9508	28.5188	26.3047
orf19.3037	16.9071	17.9079	65.5089	8.53481	46.1468	28.3303	26.3009	24.7879	18.5745	32.1173	10.3705	17.2625
orf19.3038	57.484	45.1278	104.435	10.2418	97.6773	93.3849	114.328	69.8568	68.388	35.534	7.77786	27.9487
orf19.304	15.2164	15.7589	24.6845	13.6557	7.69113	19.9361	25.2274	18.0275	16.0416	15.0336	7.77786	24.6607
orf19.3040	96.3703	83.0924	70.2559	81.9342	51.5306	34.6259	44.0137	45.0689	38.8376	12.9836	19.4446	25.4827
orf19.3041	37.1956	31.5178	37.9762	25.6044	36.9174	31.4781	40.2564	38.3085	44.7477	46.4676	45.3708	45.2112
orf19.3042	0	2.14894	4.74702	1.70696	3.84556	1.04927	1.61026	2.25344	5.91008	2.73339	6.48155	6.57617
orf19.3043	5.07212	3.58157	5.69643	6.82785	7.69113	8.39415	12.8821	13.5207	9.28726	7.51681	1.29631	4.93213
orf19.3045	37.1956	32.9504	27.5327	17.0696	39.9939	30.4288	31.6684	34.9284	48.1249	21.8671	18.1483	9.04224
orf19.3047	20.2885	5.73051	25.6339	6.82785	30.7645	16.7883	22.0069	22.5344	12.6645	12.9836	7.77786	10.6863
orf19.3048	21.9792	41.5462	31.3304	20.4835	16.1514	17.8376	13.4188	25.9146	21.1074	9.56685	11.6668	10.6863
orf19.3049	0	0.716314	1.89881	1.70696	0	1.04927	1.61026	2.25344	6.75437	2.73339	1.29631	4.11011
orf19.305	3.38141	10.7447	6.64583	0	3.07645	4.19708	0.536752	4.50689	8.44297	23.9171	12.9631	5.75415
orf19.3050	18.5978	32.9504	47.4702	6.82785	47.685	45.1186	31.6684	20.281	46.4363	27.3339	19.4446	23.0166
orf19.3051	10.1442	17.9079	29.4315	11.9487	9.22935	9.44342	8.58804	6.76033	8.44297	3.41673	14.2594	7.3982
orf19.3052	18.5978	12.1773	23.7351	17.0696	30.7645	33.5766	32.2051	20.281	12.6645	20.5004	14.2594	19.7285
orf19.3053	6.76283	2.14894	25.6339	6.82785	14.6131	9.44342	19.3231	9.01377	12.6645	15.717	10.3705	11.5083
orf19.3054	45.6491	28.6526	55.0655	37.5532	33.841	33.5766	29.5214	29.2948	37.1491	32.1173	24.6299	46.0332
orf19.3055	47.3398	36.532	44.622	76.8133	25.3807	37.7737	41.3299	45.0689	57.4122	22.5504	31.1114	41.9231
orf19.3057	10.1442	8.59577	10.4435	1.70696	3.84556	4.19708	0.536752	7.88705	3.37719	4.10008	3.88893	2.46607
orf19.3058	13.5257	10.7447	19.9375	6.82785	19.9969	11.542	16.6393	16.9008	20.2631	7.51681	11.6668	9.04224
orf19.3059	21.9792	12.1773	36.0774	10.2418	36.1483	39.8722	26.3009	28.168	16.8859	18.4504	6.48155	13.9744
orf19.3059.1	0	1.43263	0.949405	6.82785	0.769113	0	0.536752	3.38017	3.37719	1.36669	1.29631	3.28809
orf19.306	94.6796	97.4187	57.9137	87.0551	53.8379	59.8083	30.5949	67.6033	51.5021	87.4684	143.89	123.303
orf19.3060	21.9792	20.0568	27.5327	20.4835	24.6116	26.2317	31.6684	18.0275	32.9276	34.1673	29.8151	28.7708
orf19.3061	40.577	50.8583	24.6845	64.8646	16.1514	27.281	23.0804	24.7879	33.7719	30.0673	40.1856	29.5928
orf19.3061.1	3.38141	11.461	5.69643	3.41392	3.07645	5.24635	5.36752	5.63361	6.75437	15.0336	6.48155	12.3303
orf19.3062	28.742	16.4752	12.3423	17.0696	12.3058	13.6405	11.8086	21.4077	16.8859	15.717	19.4446	7.3982
orf19.3063	16.9071	32.9504	4.74702	40.9671	13.844	15.739	11.2718	24.7879	27.0175	15.717	20.7409	23.8386
orf19.3064	5.07212	6.44683	2.84821	3.41392	3.84556	5.24635	9.66154	18.0275	5.06578	7.51681	2.59262	2.46607
orf19.3064.1	120.04	109.596	43.6726	110.953	45.3777	70.301	76.7556	130.7	135.087	98.4019	175.002	107.685
orf19.3065	30.4327	32.9504	35.128	56.3297	32.3027	37.7737	50.4547	85.6309	54.035	61.5012	55.7413	71.5159
orf19.3066	18.5978	27.2199	40.8244	11.9487	48.4541	46.1678	57.4325	32.6749	22.796	99.7686	29.8151	71.5159
orf19.307	3.38141	14.3263	26.5833	13.6557	21.5352	23.0839	20.9333	14.6474	14.353	19.8171	15.5557	17.2625
orf19.3071	8.45354	8.59577	15.1905	6.82785	16.1514	10.4927	21.4701	7.88705	11.8202	17.767	2.59262	11.5083
orf19.3073	0	0	0	0	0	0	0.536752	0	0	0	0	0
orf19.3074	16.9071	14.3263	13.2917	39.2601	23.0734	25.1825	18.2496	15.7741	13.5087	17.0837	19.4446	13.1523
orf19.3076	5.07212	1.43263	3.79762	22.1905	10.7676	4.19708	10.1983	7.88705	10.1316	12.9836	7.77786	4.93213
orf19.3077	0	5.73051	13.2917	5.12089	12.3058	15.739	6.44103	4.50689	4.22148	21.1837	6.48155	5.75415
orf19.308	1.69071	0.716314	1.89881	0	3.07645	3.14781	1.61026	0	0	6.83347	2.59262	2.46607
orf19.3080	382.1	366.753	174.69	411.378	138.44	175.228	177.665	270.413	249.912	191.337	359.078	276.199
orf19.3083	175.834	165.469	124.372	206.542	96.1391	123.814	111.645	179.149	126.645	189.97	287.781	207.149
orf19.3084	158.926	127.504	78.8006	119.487	92.2935	80.7937	80.5129	78.8705	81.8968	110.702	197.039	128.235
orf19.3086	69.319	45.8441	66.4583	71.6924	64.6055	55.6113	56.359	60.843	40.5262	70.3847	59.6302	53.4314
orf19.3087	18.5978	14.3263	20.8869	3.41392	36.1483	52.4635	42.9402	22.5344	19.4188	30.7506	9.07416	18.9065
orf19.3087.1	25.3606	28.6526	26.5833	15.3627	16.1514	23.0839	28.9846	57.4628	32.0833	37.5841	54.445	24.6607
orf19.3087.2	94.6796	81.6598	38.9256	69.9854	29.2263	24.1332	79.9761	114.926	116.513	26.6505	49.2597	36.169
orf19.3088	3.38141	10.0284	6.64583	8.53481	10.7676	10.4927	18.7863	12.3939	19.4188	4.78343	7.77786	4.11011
orf19.3089	0	2.86526	4.74702	0	3.84556	3.14781	3.22051	5.63361	5.91008	6.15012	0	5.75415
orf19.309	15.2164	24.3547	9.49405	18.7766	2.30734	2.09854	14.4923	18.0275	20.2631	38.9508	72.5933	58.3635
orf19.3091	62.5562	51.5746	44.622	29.0184	49.9923	47.2171	21.4701	23.6612	34.6162	32.1173	18.1483	18.0845
orf19.3093	8.45354	30.0852	16.1399	46.088	26.1498	14.6898	22.0069	22.5344	24.4846	26.6505	44.0745	39.457
orf19.3097	16.9071	40.1136	190.83	6.82785	249.962	193.066	215.238	114.926	83.5854	187.92	35.0003	150.43
orf19.3098	62.5562	75.9293	62.6607	54.6228	50.7614	62.9561	63.8735	64.2231	81.0525	53.301	84.2601	68.2278
orf19.3099	25.3606	22.2057	16.1399	1.70696	13.844	16.7883	19.8598	14.6474	15.1973	23.2338	33.704	21.3726
orf19.31	170.761	176.93	102.536	220.198	39.9939	67.1532	75.6821	112.672	94.5612	17.767	49.2597	23.8386
orf19.310	0	0	0	0	0	1.04927	1.61026	3.38017	0.844297	0	0	0.822022
orf19.3100	35.5049	46.5604	28.4821	73.3994	35.3792	39.8722	42.9402	61.9697	43.9034	53.9844	55.7413	53.4314
orf19.3102	3.38141	12.1773	11.3929	1.70696	7.69113	3.14781	10.735	2.25344	6.75437	14.3503	0	12.3303
orf19.3103	5.07212	10.7447	28.4821	1.70696	39.2248	18.8868	26.3009	21.4077	20.2631	16.4003	14.2594	21.3726
orf19.3104	1.69071	2.86526	4.74702	1.70696	3.07645	2.09854	8.05129	13.5207	5.91008	2.05004	2.59262	5.75415
orf19.3105	180.906	141.114	96.8393	244.096	61.529	83.9415	145.46	276.047	262.576	159.903	311.114	184.955
orf19.3106	6.76283	3.58157	9.49405	6.82785	7.69113	7.34488	4.29402	0	6.75437	3.41673	5.18524	1.64404
orf19.3107	28.742	44.4115	12.3423	40.9671	16.9205	11.542	19.8598	47.3223	54.8793	24.6005	57.0376	46.0332
orf19.3108	1.69071	1.43263	10.4435	6.82785	0.769113	3.14781	6.97778	0	6.75437	0	2.59262	5.75415
orf19.3109	60.8655	55.8725	36.0774	30.7253	13.844	22.0347	44.5505	69.8568	71.7652	47.8343	76.4822	45.2112
orf19.3110	1.69071	2.14894	1.89881	1.70696	3.07645	3.14781	5.36752	3.38017	1.68859	6.15012	0	4.11011
orf19.3111	98.061	72.3477	49.369	122.901	43.8394	80.7937	57.4325	66.4766	66.6994	100.452	105.001	71.5159
orf19.3112	27.0513	22.922	26.5833	32.4323	16.1514	29.3795	26.3009	36.0551	48.1249	45.7842	46.6671	70.6939
orf19.3113	3.38141	5.73051	2.84821	47.7949	14.6131	12.5912	4.29402	7.88705	3.37719	11.6169	14.2594	19.7285
orf19.3114	5.07212	3.58157	3.79762	59.7437	27.6881	18.8868	13.4188	6.76033	4.22148	10.9335	2.59262	2.46607
orf19.3115	25.3606	15.0426	13.2917	11.9487	14.6131	15.739	19.8598	19.1543	13.5087	23.2338	14.2594	17.2625
orf19.3116	3.38141	3.58157	8.54464	0	11.5367	4.19708	11.8086	7.88705	10.9759	4.10008	2.59262	6.57617
orf19.3117	1.69071	0	0	0	0	0	0	0	0	0	0	0
orf19.3120	0	0	0	1.70696	0	0	0	0	0	0	0	0
orf19.3121	0	0	0	1.70696	0	0	0	0	0.844297	0	2.59262	0
orf19.3122	1.69071	0	5.69643	1.70696	4.61468	0	0.536752	0	3.37719	0.683347	0	2.46607
orf19.3122.2	3.38141	10.0284	10.4435	5.12089	20.766	15.739	12.8821	18.0275	14.353	12.9836	15.5557	10.6863
orf19.3123	21.9792	10.7447	56.0149	20.4835	73.8348	92.3357	81.0496	61.9697	36.3048	42.3675	20.7409	62.4737
orf19.3123.2	0	5.73051	12.3423	13.6557	13.0749	8.39415	8.58804	1.12672	8.44297	12.3002	0	4.11011
orf19.3124	87.9168	106.014	41.7738	128.022	63.0673	54.562	46.6975	69.8568	57.4122	37.5841	47.9634	60.8296
orf19.3125	142.019	109.596	57.9137	119.487	48.4541	53.5127	42.4034	31.5482	67.5437	58.7678	75.1859	56.7195
orf19.3126	16.9071	18.6242	55.0655	1.70696	54.607	39.8722	36.4992	12.3939	21.1074	36.2174	14.2594	18.9065
orf19.3127	0	1.43263	5.69643	13.6557	7.69113	1.04927	7.51453	5.63361	5.06578	3.41673	5.18524	5.75415
orf19.3128	10.1442	6.44683	12.3423	15.3627	29.2263	15.739	16.1026	13.5207	17.7302	9.56685	6.48155	22.1946
orf19.3129	23.6699	19.3405	16.1399	0	31.5336	28.3303	21.4701	16.9008	16.0416	38.2674	9.07416	27.9487
orf19.313	99.7517	131.085	37.9762	131.436	41.5321	37.7737	45.624	83.3774	86.9626	79.9516	149.076	112.617
orf19.3130	30.4327	53.0072	38.9256	34.1392	66.9128	26.2317	35.9624	59.7163	43.9034	30.0673	35.0003	13.1523
orf19.3131	8.45354	9.31208	3.79762	69.9854	28.4572	15.739	11.2718	19.1543	12.6645	8.88351	15.5557	13.9744
orf19.3132	8.45354	3.58157	19.9375	1.70696	28.4572	28.3303	33.2787	14.6474	11.8202	15.0336	9.07416	27.1267
orf19.3133	20.2885	21.4894	79.75	3.41392	103.83	74.4981	47.2342	28.168	15.1973	32.1173	11.6668	29.5928
orf19.3134	0	2.14894	0	1.70696	1.53823	0	1.0735	0	2.53289	0	0	0
orf19.3135	8.45354	12.8937	23.7351	13.6557	11.5367	7.34488	11.2718	2.25344	8.44297	8.20016	2.59262	5.75415
orf19.3136	15.2164	22.2057	26.5833	174.11	61.529	56.6605	53.1385	28.168	51.5021	21.8671	14.2594	32.8809
orf19.3138	28.742	30.8015	98.7381	8.53481	96.9082	64.0054	53.6752	40.562	10.1316	30.7506	9.07416	34.5249
orf19.3139	6.76283	9.31208	8.54464	15.3627	7.69113	1.04927	2.68376	3.38017	10.1316	10.9335	27.2225	3.28809
orf19.314	163.999	142.546	91.1428	145.092	80.7568	103.878	94.4684	134.08	135.932	143.503	203.521	174.269
orf19.3140	6.76283	10.0284	7.59524	13.6557	6.92202	9.44342	3.75727	13.5207	10.9759	7.51681	16.852	9.86426
orf19.3140.1	10.1442	3.58157	17.0893	8.53481	12.3058	15.739	19.3231	5.63361	5.06578	12.9836	14.2594	13.9744
orf19.3141	0	4.29788	18.0387	1.70696	5.38379	11.542	8.58804	3.38017	1.68859	7.51681	3.88893	5.75415
orf19.3142	15.2164	13.61	13.2917	5.12089	3.84556	7.34488	7.51453	6.76033	5.06578	10.9335	15.5557	12.3303
orf19.3147	1.69071	2.86526	2.84821	0	1.53823	6.29561	3.22051	4.50689	1.68859	3.41673	0	1.64404
orf19.3148	21.9792	12.1773	5.69643	3.41392	18.4587	7.34488	17.1761	13.5207	15.1973	18.4504	15.5557	10.6863
orf19.3149	28.742	31.5178	152.854	0	79.9877	143.75	86.4172	86.7576	54.8793	103.869	25.9262	69.8718
orf19.315	160.617	147.561	59.8125	199.715	58.4526	69.2518	55.8223	125.066	75.1424	146.92	228.15	138.1
orf19.3150	89.6075	91.6882	72.1548	104.125	31.5336	34.6259	17.7128	36.0551	31.239	30.7506	67.4081	40.2791
orf19.3151	108.205	87.3903	39.875	87.0551	25.3807	49.3156	37.5727	79.9973	74.2981	17.767	51.8524	24.6607
orf19.3152	0	2.14894	0.949405	3.41392	3.07645	2.09854	3.75727	5.63361	3.37719	0.683347	0	10.6863
orf19.3153	40.577	30.8015	64.5595	1.70696	59.9908	41.9708	44.0137	20.281	25.3289	38.9508	19.4446	41.9231
orf19.3154	35.5049	28.6526	33.2292	10.2418	30.7645	29.3795	22.0069	28.168	32.0833	45.7842	25.9262	34.5249
orf19.3156	33.8141	30.8015	30.3809	35.8462	25.3807	16.7883	26.8376	48.449	23.6403	49.8843	38.8893	36.991
orf19.3158	8.45354	13.61	9.49405	11.9487	7.69113	9.44342	10.735	4.50689	10.1316	13.6669	11.6668	14.7964
orf19.3159	49.0305	30.0852	34.1786	44.381	31.5336	37.7737	34.3522	36.0551	37.1491	37.5841	76.4822	74.804
orf19.3159.4	0	0	0	0	2.30734	0	1.0735	0	0	1.36669	5.18524	0
orf19.316	1.69071	7.16314	15.1905	13.6557	26.9189	19.9361	21.4701	5.63361	10.1316	12.3002	7.77786	11.5083
orf19.3160	1.69071	11.461	108.232	6.82785	95.37	117.518	170.687	51.8292	73.4538	5.46677	3.88893	3.28809
orf19.3161	38.8863	26.5036	34.1786	40.9671	48.4541	38.823	41.8667	31.5482	44.7477	48.5176	49.2597	36.169
orf19.3163	49.0305	45.8441	36.0774	49.5019	15.3823	27.281	42.4034	27.0413	34.6162	34.8507	31.1114	46.0332
orf19.3166	13.5257	10.7447	12.3423	22.1905	24.6116	15.739	18.2496	22.5344	11.8202	16.4003	9.07416	9.86426
orf19.3167	5.07212	8.59577	10.4435	17.0696	24.6116	15.739	7.51453	29.2948	6.75437	10.9335	5.18524	8.22022
orf19.3168	6.76283	17.9079	44.622	6.82785	40.763	55.6113	54.7488	25.9146	30.3947	36.9007	24.6299	46.8552
orf19.3169	96.3703	64.4683	46.5208	32.4323	66.1437	58.7591	45.624	28.168	35.4605	21.8671	44.0745	27.9487
orf19.317	32.1234	23.6384	28.4821	39.2601	22.3043	25.1825	29.5214	25.9146	30.3947	33.484	32.4077	45.2112
[truncated: 4,462 more rows]
