# Supplementary material for: Filamentation and biofilm formation are regulated by the phase-separation capacity of network transcription factors in Candida albicans
Source: PLoS Pathog. 2023 Dec 13;19(12):e1011833. doi: 10.1371/journal.ppat.1011833 (PMC10718430; doi:10.1371/journal.ppat.1011833)
Supplement: S3 Appendix — (XLSX) [file ppat.1011833.s006.xlsx]

## Sheet: Plasmids
Expression System	Plasmid Number	Plasmid Name	Source
Bacterial expression	pRB523	pRP1B-MBP	N. Fawzi
	pRB514	pMBP-Efg1	Frazer et al. 2020 [1]
	pRB971	pMBP-Flo8	This study
	pRB690	pRecA-GFP	S. Sandler
	pRB984	pRpo21 CTD E.coli optomized	This study
	pRB1034	pMBP-GFP-RNA Pol II-CTD	This study
	pRB723	pMBP-GFP	Frazer et al. 2020 [1]
	pRB960	Flo8 in pUC57 E.coli optimized	This study
	pRB832	pMBP-Brg1	This study
	pRB841	pMBP-Bcr1	This study
Candida expression	pRB360	pSFS2A Efg1 FL add back	Bennett Lab
	pRB630	pSFS2A Efg1 ∆N PrLD add back	This study
	pRB632	pSFS2A Efg1 ∆C PrLD add back	This study
	pRB634	pSFS2A Efg1 ∆NC PrLD add back	This study
	pRB1397	pSFS2A-GGA Adapter	This study
	pRB1763	pSFS2A-GGA-Efg1 3’ UTR	This study
	pRB1610	pSFS2A Efg1 YF-to-S add back	This study
	pRB1858	pUC57 with Efg1 YF-to-S for Ca	This study
	pRB1612	pSFS2A Efg1 ∆polyQ add back	This study
	pRB1860	pUC57 with Efg1 ∆polyQ for Ca	This study
	pRB1611	pSFS2A Efg1 polyQ with G add back	This study
	pRB1859	pUC57 Efg1 polyQ with G for Ca	This study
	pRB1946	pSFS2A Efg1-Taf15 PrLD swap addback	This study
	pRB1210	peYFP-TAF15LCD-LacI	R. Tijan
	pRB1601	pSFS2A Brg1 FL add back	This study
	pRB1602	pSFS2A Brg1 ∆N PrLD add back	This study
	pRB1603	pSFS2A Brg1 ∆C PrLD add back	This study
	pRB1604	pSFS2A Brg1 ∆NC PrLD add back	This study
	pRB1739	pSFS2A Brg1 YF-to-S add back	This study
	pRB1862	pUC57 with Brg1 YF-to-S for Ca	This study
	pRB1740	pSFS2A Brg1 ∆polyQ add back	This study
	pRB1864	pUC57 with Brg1 ∆polyQ for Ca	This study
	pRB1741	pSFS2A Brg1 polyQ with G add back	This study
	pRB1863	pUC57 with Brg1 polyQ with G for Ca	This study
	pRB1742	pSFS2A Bcr1 FL add back	This study
	pRB1743	pSFS2A Bcr1 ∆N PrLD add back	This study
	pRB1744	pSFS2A Bcr1 ∆C PrLD add back	This study
	pRB1745	pSFS2A Bcr1 ∆NC PrLD add back	This study
	pRB1746	pSFS2A Bcr1 YF-to-S add back	This study
	pRB1865	pUC57 with Bcr1 YF-to-S for Ca	This study
	pRB1747	pSFS2A Bcr1 ∆polyQ add back	This study
	pRB1864	pUC57 with Bcr1 ∆polyQ for Ca	This study
	pRB1748	pSFS2A Bcr1 polyQ with G add back	This study
	pRB1866	pUC57 with Bcr1 polyQ with G for Ca	This study
	pRB1790	pSFS2A Flo8 FL add back	This study
	pRB1791	pSFS2A Flo8 ∆N PrLD add back	This study
	pRB1871	pUC57 with Flo8 ∆N for Ca	This study
	pRB1793	pSFS2A Flo8 YF-to-S add back	This study
	pRB1867	pUC57 with Flo8 YF-to-S for Ca	This study
	pRB1794	pSFS2A Flo8 ∆polyQ add back	This study
	pRB1868	pUC57 with Flo8 ∆polyQ for Ca	This study
	pRB1795	pSFS2A Flo8 polyQ with G add back	This study
	pRB1869	pUC57 with Flo8 polyQ with G for Ca	This study
	pRB2042	pSFS2A Flo8 PrLD swap with Taf15 Addback	This study
	pRB895	pSFS2A-NeonGreen	Bennett Lab
U2OS expression	pRB1208	peYFP-LacI	R. Tjian
	pRB1207	pmCherry_C1	R. Tjian
	pRB1222	peYFP-Efg1 PrLD-LacI	Frazer et al. 2020 [1]
	pRB1262	peYFP-Flo8 PrLD/AD-LacI	This study
	pRB1595	pEYFP-Brg1 PrLD-LacI	This study
	pRB1597	pEYFP-Bcr1 PrLD-LacI	This study
	pRB2046	pEYFP-Efg1 PrLDs YF-to-S-LacI	This study
	pRB1789	Efg1 YFtoS for E.coli	This study
	pRB2045	pEYFP-Brg1 PrLDs YF-to-S-LacI	This study
	pRB1785	Efg1 C-PrLd Grouped charge KtoR and Brg1 YFtoS	This study
	pRB1224	pmCherry-Efg1 PrLD	Frazer et al. 2020 [1]
	pRB1264	pmCherry-Flo8 PrLD/AD	This study
References:
1. Frazer C, Staples MI, Kim Y, Hirakawa M, Dowell MA, Johnson NV, et al. Epigenetic cell fate in Candida albicans is controlled by transcription factor condensates acting at super-enhancer-like elements. Nat Microbiol. 2020. doi: 10.1038/s41564-020-0760-7. PubMed PMID: 32719507.

## Sheet: Oligos
Oligo Number	Oligo Name	Oligo Sequence
1838	Efg1 ab Fwd	CGGCCGGGTACCATTGCCCTACCCATCTACTCGC
1839	Efg1 ab Rev	GGCCGCGGGCCCTGTCAATGGATTTGGGAGAAG
3916	Efg1-AB deltaN Rev	TTCAACGTATCCTGAACAGGCATTAATATG GGTTATATTCTTGGTAGTCA
3915	Efg1-AB deltaN Fwd	TGACTACCAAGAATATAACCCATATTAATG CCTGTTCAGGATACGTTGAAC
3918	Efg1-AB deltaC Rev	CAGAAGGTGATGTACACGAATGATATTTAT TAAGAACTTTTGGAAATAGCAGTAGC
3917	Efg1-AB deltaC Fwd	GCTACTGCTATTTCCAAAAGTTCTTAATAA ATATCATTCGTGTACATCACCTTCTG
6048	GGA Adapter for pSFS2A Fwd	CCAGTTGAGACCCATTAATGGTCTCTTACT C
6049	GGA Adapter for pSFS2A Rev	TCGAGAGTAAGAGACCATTAATGGGTCTCA ACTGGGGCC
6422	Efg1 3’UTR SacII Fwd	GGTGACCGCGGTAAATATCATTTGTGTACATCACCTTCTG
6423	Efg1 3’UTR SacII Rev	GGTACTGAGCTCGTCTTATGCATCACCTACACG
6376	Efg1 5’UTR Fwd GGA	GGACCGGGTCTCTCAGTaattgaagagacaagcaaacaaac
6377	Efg1 5’UTR PrLDs YFtoS Rev GGA	GGACCGGGTCTCAacattaatatgggttatattcttggtagtcaaatag
6378	Efg1 NPrLD YFtoS Fwd GGA	GGACCGGGTCTCTatgtcaacgTCAtctatacccT
6379	Efg1 NPrLD YFtoS Rev GGA	GGACCGGGTCTCTgagttggttgttgcattgtcg
6380	Efg1 WT DBD for YFtoS PrLDs Fwd GGA	GGACCGGGTCTCTactcctgttcaggatacgttgaac
6381	Efg1 WT DBD for YFtoS PrLDs Rev GGA	GGACCGGGTCTCTaccgctagaacttttggaaatagcagtagc
6382	Efg1 CPrLD YFtoS Fwd GGA	GGACCGGGTCTCTcggtaatgggaacagtatatctg
6383	Efg1 CPrLD YFtoS Rev GGA	GGACCGGGTCTCTAGTAttacttttcttctttggcaacagt
6391	Efg1 PolyQdel in PrLDs 5’UTR Rev GGA	GGACCGGGTCTCTacaTtaatatgggttatattcttggtagtcaaatag
6392	Efg1 NPrLD PolyQdel Fwd GGA	GGACCGGGTCTCTAtgtcaacgtattctataccctattaca
6393	Efg1 NPrLD PolyQdel Rev GGA	GGACCGGGTCTCTgagttggttgttgcattgtcg
6394	Efg1 PolyQdel in PrLDs WT DBD Fwd GGA	GGACCGGGTCTCTactcctgttcaggatacgttgaac
6395	Efg1 PolyQdel in PrLDs WT DBD Rev GGA	GGACCGGGTCTCTttttggaaatagcagtagcagc
6396	Efg1 CPrLD PolyQdel Fwd GGA	GGACCGGGTCTCTaaaagttctAgcggtaatgggaacagt
6397	Efg1 CPrLD PolyQdel Rev GGA	GGACCGGGTCTCTAGTAttacttttcttctttggcaacagt
6384	Efg1 PolyQG PrLDs 5’UTR Rev GGA	GGACCGGGTCTCTggttatattcttggtagtcaaatagaacaaatct
6385	Efg1 NPrLD PolyQG Fwd GGA	GGACCGGGTCTCTaacccatattaatgtcaacgtattctataccctattac
6386	Efg1 NPrLD PolyQG Rev GGA	GGACCGGGTCTCTagttggttgttgcattgtcg
6387	Efg1 PolyQG DBD WT Fwd GGA	GGACCGGGTCTCTaactcctgttcaggatacgttgaac
6388	Efg1 PolyQG DBD WT Rev GGA	GGACCGGGTCTCTttttggaaatagcagtagcagcag
6389	Efg1 CPrLD PolyQG Fwd GGA	GGACCGGGTCTCTaaaagttctagcggtaatgggaacagt
6390	Efg1 CPrLD PolyQG Rev GGA	GGACCGGGTCTCTAGTAttacttttcttctttggcaacagt
7771	Taf15-Efg1 fwd GGA-BsaI	GGACCGGGTCTCTatgTCGGATTCTGGAAGTTACGG
7772	Taf15 rev GGA-BsaI	GGACCGGGTCTCTGTCACCACCACTTGATCC
7773	Taf15-Efg1 3end fwd GGA	GGACCGGGTCTCTTCGGATTCTGGAAGTTACGG
7774	Taf15-Efg1 3end rev GGA	GGACCGGGTCTCTAGTATTAGTCACCACCACTTGATCC
7775	Efg1 DBD fwd GGA-BsaI	GGACCGGGTCTCTTGACCCTGTTCAGGATACGTTGAAC
7776	Efg1 DBD rev GGA-BsaI	GGACCGGGTCTCTCCGAAGAACTTTTGGAAATAGCAGTAGC
6103	Brg1 3’UTR SacII Fwd	TATCCGCGGCTGGCGGTATTCCT
6104	Brg1 3’UTR SacI Rev	TGCCTAGAGCTCCCAATTACACAACATTAA
6099	Brg1 5’UTR KpnI Fwd	TAAGCAGGTACCCAACTAGTTTAATAACCC
6102	Brg1 deltaN ORF ApaI Rev	TATGTAGGGCCCCTAACATATGTTGTTGTG
6113	Brg1 deltaN ORF Rev	TGCCTAGATTACTCTTGTCACTGG
6112	Brg1 deltaN DNA BD ORF overlap Fwd	ACTTAGCCCAGTGACAAGAGTAATCGTAACACATCAAGGTCATATAATAGCAGTG
6105	Brg1 deltaC ORF ApaI Rev	TGCTTAGGGCCCTTTTAAACTCTCATTCAA
6569	Brg1 YF to S 5UTR and ORF GGA Fwd	GGACCGGGTCTCTCAGTACTTGTTTTGGAGATTGCCT
6570	Brg1 YF to S 5UTR and ORF GGA Rev	GGACCGGGTCTCTGATTACTCTTGTCACTGGGC
6571	Brg1 YF to S NPrLD GGA Fwd	GGACCGGGTCTCTAATCAATACCCCACCACAACAAC
6572	Brg1 YF to S NPrLD GGA Rev	GGACCGGGTCTCTTTACAGATGGTGGTGGAGGTG
6573	Brg1 YF to S DBD GGA Fwd	GGACCGGGTCTCTGTAACACATCAAGGTCATATAATAGCA
6574	Brg1 YF to S DBD GGA Rev	GGACCGGGTCTCTTTGTTTTAAACTCTCATTCAAAAGATGTTTCTTCA
6575	Brg1 YF to S CPrLD GGA Fwd	GGACCGGGTCTCTACAACAACAACAAATTAATGGTGTGG
6576	Brg1 YF to S CPrLD GGA Rev	GGACCGGGTCTCTAGTACTAACATATGTTGTTGTGTTGCTG
6614	Brg1 deltaPolyQ NEW GGA DBD Rev	GGACCGGGTCTCTTAATTTTTAAACTCTCATTCAAAAGATGTTTCTT
6615	Brg1 deltaPolyQ NEW GGA CPrLD Fwd	GGACCGGGTCTCTATTAATGGTGTGGGTATTCCG
6577	Brg1 polyQ with G NPrLD GGA Rev	GGACAGGGTCTCTTTACAGATGGTGGTGGAGGTG
6578	Brg1 polyQ with G DBD GGA Rev	GGACCGGGTCTCTCCTTTTAAACTCTCATTCAAAAGATGTTTCTTC
6579	Brg1 polyQ with G CPrLD GGA Fwd	GGACCGGGTCTCTAAGGTCAAGGTCAAATTAATGGTGT
6580	Brg1 polyQ with G CPrLD GGA Rev	GGACAGGGTCTCTAGTACTAACATATGTTGTTGTGTTGACC
6095	Bcr1 3’UTR SacII Fwd	GAAGCACCGCGGCAATAATAATAAGAAGAA
6096	Bcr1 3’UTR SacI Rev	TGCGGAGAGCTCCATATCATATCTTTACTC
6622	Bcr1 deltaN GGA 5’UTR Fwd	ggctacggtctcccagtCTTAAATTATTTTTGTTTGTCAAGTC
6625	Bcr1 deltaN GGA deltaN ORF Rev	ggctacggtctccagtaTTATTGTGATATTAAATTATTTATCGTAGGTTTTTTC
6623	Bcr1 deltaN GGA 5’UTR Rev	ggctacggtctccGAGATAGTATTATTAATTATAGTTGTTGTAG
6624	Bcr1 deltaN GGA deltaN ORF Fwd	ggctacggtctcctctcgatatatatcATGGTGCCTCCTTTACGTG
6626	Bcr1 deltaC GGA Bcr1 ORF until C-PrLD Fwd	ggctacggtctcacagtCTTAAATTATTTTTGTTTGTCAAGTC
6627	Bcr1 deltaC GGA Bcr1 ORF until C-PrLD Rev	ggctacggtctcaatcaaaagtggtAGCTTTCTTCTCTTGTTG
6628	Bcr1 deltaC GGA Bcr1 ORF after C-PrLD Fwd	ggctacggtctcaTGATCCTATGGCATTGCC
6629	Bcr1 deltaC GGA Bcr1 ORF after C-PrLD Rev	ggctacggtctctagtaTTATTGTGATATTAAATTATTTATCGTAGGTTTTTTC
6630	Bcr1 deltaNC GGA 5’UTR Fwd	ggctacggtctcgcagtCTTAAATTATTTTTGTTTGTCAAGTC
6631	Bcr1 deltaNC GGA 5’UTR Rev	ggctacggtctcctgatATATATCGAGATAGTATTATTAATTATAGTTG
6632	Bcr1 deltaNC GGA Bcr1 ORF no N-PrLD Fwd	ggctacggtctccatcaTGGTGCCTCCTTTACGTG
6633	Bcr1 deltaNC GGA Bcr1 ORF no N-PrLD Rev	ggctacggtctccTCTCTTGTTGTTTCAATTTCTTTTTCAG
6634	Bcr1 deltaNC GGA Bcr1 ORF no C-PrLD Fwd	ggctacggtctccgagaagaaagctACCACTTTTGATCCTATG
6635	Bcr1 deltaNC GGA Bcr1 ORF no C-PrLD Rev	ggctacggtctctagtaTTATTGTGATATTAAATTATTTATCGTAGG
6863	Bcr1 YF to S 5UTR GGA Fwd	ggctacggtctcccagtCTTAAATTATTTTTGTTTGTCAAGTC
6864	Bcr1 YF to S 5UTR GGA Rev	ggctacggtctcgtgatgtccctgacatGATATATATCGAGATAGTATTATTAATTATAGTTG
6865	Bcr1 YF to S NPrLD GGA Fwd	ggctacggtctcgATCACAAGTACTTCAAAACG
6866	Bcr1 YF to S NPrLD GGA Rev	ggctacggtctcggtgcacgtaaaggaggcacGGCTGATGATTGTTGATTTG
6867	Bcr1 YF to S DBD and ORF GGA Fwd	ggctacggtctcgGCACCACCTCCATTGAATAC
6868	Bcr1 YF to S DBD and ORF GGA Rev	ggctacggtctccTCTCTTGTTGTTTCAATTTCTTTTTC
6869	Bcr1 YF to S CPrLD GGA Fwd	ggctacggtctccgagaagaaagctCAACAACAAGCTCAACTTC
6870	Bcr1 YF to S CPrLD GGA Rev	ggctacggtctcgaaagtggtATTTGGTGGTGATTGTCTTG
6871	Bcr1 YF to S 3’ORF GGA Fwd	ggctacggtctcgCTTTTGATCCTATGGCATTG
6872	Bcr1 YF to S 3’ORF GGA Rev	ggctacggtctctagtaTTATTGTGATATTAAATTATTTATCGTAGG
6873	Bcr1 deltaPolyQ 5UTR GGA Fwd	ggctacggtctcacagtCTTAAATTATTTTTGTTTGTCAAGTC
6874	Bcr1 deltaPolyQ 5UTR GGA Rev	ggctacggtctccGAGATAGTATTATTAATTATAGTTGTTGTAG
6875	Bcr1 deltaPolyQ NPrLD GGA Fwd	ggctacggtctcctctcgatatatatcATGTCAGGGACATCACAAG
6876	Bcr1 deltaPolyQ NPrLD GGA Fwd	ggctacggtctccgtaaaggaggcacGGCATAATATTGTTGATTTGC
6877	Bcr1 deltaPolyQ DBD and ORF GGA Fwd	ggctacggtctccTTACGTGCACCACCTCCATTG
6878	Bcr1 deltaPolyQ DBD and ORF GGA Rev	ggctacggtctcttgagcAGCTTTCTTCTCTTGTTGTTTCAATTTC
6879	Bcr1 deltaPolyQ CPrLD GGA Fwd	ggctacggtctctCTCAACTTGTTCACATGC
6880	Bcr1 deltaPolyQ CPrLD GGA Rev	ggctacggtctcaTGGATATTGTCTATATGGATCC
6881	Bcr1 deltaPolyQ 3’ORF GGA Fwd	ggctacggtctcatccaccaaatACCACTTTTGATCCTATG
6882	Bcr1 deltaPolyQ 3’ORF GGA Rev	ggctacggtctccagtaTTATTGTGATATTAAATTATTTATCGTAGG
6883	Bcr1 PolyQwG 5UTR GGA Fwd	ggctacggtctctcagtCTTAAATTATTTTTGTTTGTCAAGTC
6884	Bcr1 PolyQwG 5UTR GGA Rev	ggctacggtctcgtgatgtccctgacatGATATATATCGAGATAGTATTATTAATTATAGTTG
6885	Bcr1 PolyQwG NPrLD GGA Fwd	ggctacggtctcgATCACAAGTACTTCAAAACG
6886	Bcr1 PolyQwG NPrLD GGA Rev	ggctacggtctccggaggcacGGCATAATATTGTTGATTTGC
6887	Bcr1 PolyQwG DBD and ORF GGA Fwd	ggctacggtctccCTCCTTTACGTGCACCAC
6888	Bcr1 PolyQwG DBD and ORF GGA Rev	ggctacggtctcaTCTTCTCTTGTTGTTTCAATTTC
6889	Bcr1 PolyQwG CPrLD GGA Fwd	ggctacggtctcaaagaaagctGGTCAAGGTGCTCAACTTC
6890	Bcr1 PolyQwG CPrLD GGA Rev	ggctacggtctctTTGGTGGATATTGTCTATATGG
6891	Bcr1 PolyQwG 3’ORF GGA Fwd	ggctacggtctctccaaatACCACTTTTGATCCTATG
6892	Bcr1 PolyQwG 3’ORF GGA Rev	ggctacggtctctagtaTTATTGTGATATTAAATTATTTATCGTAGG
6089	Flo8 3’UTR SacII Fwd	TAACGTCCGCGGAGGAGTTTTTGAATTTTT
6090	Flo8 3’UTR SacI Rev	TGCTTAGAGCTCACCGAAACTTCAAATTAA
6085	Flo8 5’UTR ApaI Fwd	TAAGCAGGGCCCATCTTACCCACTTTTATC
6088	Flo8 deltaN ORF XhoI Rev	TGCTTACTCGAGCTAATCGCCATTTTCAAT
6086	Flo8 5’UTR Rev	TGCTTAAGTATTGGATGATGATGGAGTTGC
6108	Flo8 deltaN DNA BD ORF overlap Fwd	CTCAGAGTCCAAGAAACTCAAAAACATCTTTTCAGTCAACTTCCTCTCATATTATTAGA
7777	Flo8 5UTR GGA fwd	GGACCGGGTCTCTCAGTCATCCATTCAAGTTTAATCATTTCAAC
7780	Flo8-N GGA rev	GGACCGGGTCTCTTATGAGAGGAAGTTGACTGAAAAGA
7783	Taf15 for Flo8 fwd GGA-BsaI	GGACCGGGTCTCTCATATCGGATTCTGGAAGTTACGG
7781	Flo8-C GGA fwd	GGACCGGGTCTCTTGACTTAATGTTATTAGAAAGACAGAATAAAGAGAGAT
7782	Flo8-C GGA rev	GGACCGGGTCTCTAGTACTAATCGCCATTTTCAATTGGATC
4877	GFP fwd NheI	GGACCGGCTAGCAGTAAAAGAGAAGAACTT TTCACTGGAG
4878	GFP rev	TTTGTAGAGCTCATCCATGCCA
5084	RpoII-CTD fwd overlapsGFP	GGCATGGATGAGCTCTACAAAGGTGGTAGT GGTTATACCAGCCCAGGTTATGG
5085	RpoII-CTD Rev XhoI	GGACCGCTCGAGTTAATTTTCATCTTTTTT CGGCGG
4122	MBP-GFP fwd NheI	GGACCGGCTAGCAGTAAAAGAGAAGAACTT TTCACTGG
4123	MBP-GFP rev XhoI	GGACCGCTCGAGTTATTTGTAGAGCTCATC CATGCC
5578	Efg1 N-PrLD Fwd NheI	GGACCGGCTAGCGCTACCGGTCGCCACCAT GAGCACCTATAGCATTCCG
5579	Efg1 PrLD Rev	TGTCGGCTGCTGCATGGT
5580	eYFP Fwd overlaps Efg1	ACCATGCAGCAGCCGACAGGTGGTAGTGGT GTGAGCAAGGGCGAGGAG
5581	eYFP rev overlaps Efg1	CGCTAATGCTATTACCATTACCTGAACCAC TACCACCCTTGTACAGCTCGTCCATG
5583	Efg1 C-PrLD Rev BspEI	GGACCGTCCGGATTTCTCTTCTTTTGCAAC GGT
5680	Flo8PrLD_AD Fwd BsrGI	GGACCGTGTACAAGGGTGGTAGTGGTCCGC TGATTCAGCAGC
5681	Flo8PrLDAD Rev BspEI	GGACCGTCCGGAATTTTCAATCGGATCTGC GG
6502	Brg1 PrLD EYFP SpeI Fwd	GGTACTACTAGTATCAATACTCCACCACAGCAA
6503	Brg1 NPrLD EYFP overlap Rev	TCGCCCTTGCTCACCATACCACTACCACCTGGTGGTGGAGGTGGAA
6518	EYFP Fwd overlaps Brg1	GGACTGATGGTGAGCAAGGGCG
6519	EYFP Rev overlaps Brg1	GGACTGCTTGTACAGCTCGTCCATG
6504	Brg1 CPrLD EYFP overlap Fwd	CATGGACGAGCTGTACAAGGGTGGTAGTGGTAAGCAGCAGCAACAGATC
6505	Brg1 CPrLD EYFP BspEI Rev	GCTAGCTCCGGAGCAGATGTTGTTGTGCTGC
6510	Bcr1 NPrLD EYFP NheI Fwd	GGTCGGGCTAGCGCTACCGGTCGCCACCATGAGCGGCACCAGC
6511	Bcr1 NPrLD EYFP overlap Rev	CGCCCTTGCTCACCATACCACTACCACCTGCATAATACTGCTGATTTGCAT
6512	Bcr1 CPrLD EYFP overlap Fwd	CATGGACGAGCTGTACAAGGGTGGTAGTGGTCAGCAGCAGGCCC
6513	Bcr1 CPrLD EYFP BspEI Rev	CATGGATCCGGAATTCGGAGGATACTGACGAT
7897	Efg1N YFtoS NheI GGA BsaI fwd	ggaccgggtctctCCTGTCGGCTGCTGCAT
7898	Efg1N YFtoS GGA BsaI rev	ggaccgggtctctCAGGTGGTAGTGGTGTGAGC
7899	EYFP Efg1 YFtoS GGA BsaI fwd	ggaccgggtctctATGGTCCGGATTATTTCTCTTCTTTTGCAACGGT
7825	EYFP Efg1 YFtoS GGA BsaI rev	ggaccgggtctctACCACTACCACCCTTGTAC
7826	Efg1 C YFtoS GGA BsaI fwd	ggaccgggtctctTGGTTCAGGTAATGGTAATAGCATTAGCG
7900	Efg1C YFtoS GGA BspEI BsaI rev	ggaccgggtctctATGGTCCGGATTATTTCTCTTCTTTTGCAACGGT
8030	Efg1N YF-to-S LacI fwd NheI	ggaccgGCTAGCATGAGCACCtc
8031	Efg1C YF-to-S LacI rev BspEI	ggaccgTCCGGATTTCTCTTCTTTTGCAACGGT
7746	Brg1 YF to S Nterm Fwd	ggctacggtctcccagtAACACCCCTCCGCAGCAGCCG
7747	Brg1 YF to S Nterm Rev	ggctacggtctctGGGAGGCGGCACGCCCGC
7744	Brg1 EYFP GGA Fwd	ggctacggtctcttccccccccatctGGTGGTAGTGGTATGGTG
7745	Brg1 EYFP GGA Rev	ggctacggtctccCTACCACCCTTGTACAGC
7806	Brg1 YF to S LacI fwd NheI	ggaccgGCTAGCGCTACCGGTCGCCACCATGAACACCCCTCCGCA
7807	Brg1 YF to S LacI rev BspEI	ggaccgTCCGGATTAGCAGATGTTGTTGTGTTGC
8028	Brg1N YF-to-S LacI fwd AgeI	ggaccgACCGGTCGCCACC
8029	Brg1C YF-to-S LacI rev BspEI	ggaccgTCCGGAGCAGATGTTGTTGTGTTGC
5682	Flo8PrLDAD-NLS REV BspEI	GGACCGTCCGGACTATACCTTTCTCTTCTT TTTTGGATCATTTTCAATCGGATCTGCGG
1840	EFG1 ab check right Fwd	GGGGAAGCAAAACTAAGAAAAGTAG
2933	Efg1 q I +619 rev	CTCGTGGTCTGATTCCTGGT
4438	pSFS2A check left Rev	CTCAACCATAGCAATCATGG
4439	pSFS2A check Right Fwd	GCGAAAAAGTGGGCACTAAG
6458	Efg1 3’UTR junction check Rev	GAGTGAATACTATTGTGAAATTTTGATTAGG
6429	Brg1 5UTR junction check Fwd	ACTTGTTTTGGAGATTGCCTGTT
6430	Brg1 3UTR junction check Rev	CCTTACTGGCTTCATTGATTCCTAAGAT
6431	Bcr1 5UTR junction check Fwd	ACACGTAAATATGTATGCATATCATGCA
6432	Bcr1 3UTR junction check Rev	GGAATTGGGATTGGAATTTGGATTGAAT
6425	Flo8 5UTR junction check Fwd	AGATAGCTGGATGGTCAGACAG
6426	Flo8 3UTR junction check Rev	CGGACCAGACATGTCATATATGGAT
4446	Efg1-Neon_scarlet fwd	CAAGGTTCAGTTCACCCTTCACCCCAACAA CATCAAGCTAATCAATCAGCTAGCACTGTT GCCAAAGAAGAAAAGGGTGGTAGTGGTATG GTTTCTAAAG
3685	EFG1-SAT1 primer for C-term tag	ATTTGTCCCAAATAGTATAAATTCGTTCATGTCAATGGATTTGGGAGAAGATTATGATCTATACTATTTCAGGGAACAAAAGCTGGAGCT
8314	Efg1 deltaC mNeon-tag fwd	TCGGCTCCTCCACCTCCACCTCCACCCGTTGCTGCTGCTACTACTACTGCTGCTACTGCTATTTCCAAAAGTTCTGGTGGTAGTGGTATGGTTTCTAAAG
8312	Brg1 mNeon-tag fwd	AATGTGAACAATCTTGTCATTCATCAACCACCACCACAACAACAACAACAACAACAGCAACACAACAACATATGTGGTGGTAGTGGTATGGTTTCTAAAG
8313	Brg1 mNeon-tag rev	ATACTATTAATTGAAAACATAAAATTTAATATCTAATAAAAAGTTGTCTTTGTTCAAACAACAATACTGTAGCAGAtcactaaagggaacaaaagctgGA
8315	Brg1 deltaC mNeon-tag fwd	AATAATAAAGTGACAAAAGGGAAGAACGGTCGAAGAATAAGTATGAAGAAACATCTTTTGAATGAGAGTTTAAAAGGTGGTAGTGGTATGGTTTCTAAAG
4994	FLO8-neon FW	GGAGGTGCTGGCGGTACCGATGATGATAAT TTCATGGGAATGAATTGGGCTGCAGATCCA ATTGAAAATGGCGATGGTGGTAGTGGTATG GTTTCTAAAG
4995	FLO8-neon RV	TTAATAAAGAAAACGAAAAATAAACAAACA CAAGGAATATAACAATGGAACAAATAGAAA CCAGTACCAGTGGGGGCGGCCGCTCTAGAA CTAGTGGATC
8310	Bcr1 mNeon-tag fwd	ACAAATAGTACGGCTACTACTAATGCTACTGGGTATGTTTCGAAAAAACCTACGATAAATAATTTAATATCACAAGGTGGTAGTGGTATGGTTTCTAAAG
8311	Bcr1 mNeon-tag rev	TATATGTAAATCAAGTAGAACACTCATACTCAGTTTATATAACAAACGAGTAAAGTAAGAACACTATAAAAAAGAACGGCCGCTCTAGAACTAGTGGATC
4478	EFG1 ORF988 FW	TCTGCTTCGGCTCCTCCA
5032	FLO8 ORF 5	AGGCGAATTCAAATGCTTCT
8339	Brg1 fwd (+890)	AAAGGGTGTGAGAACATTGT
6854	Bcr1 seq Fwd	AACAAACTGTACATGCTTATGAAACTTATTT

## Sheet: Yeast Strains
Strain number	Genotype	Source
CAY3009	efg1∆/∆	C. Nobile (TF156)
CAY9725	efg1∆/∆::EFG1	This study
CAY9728	efg1∆/∆::EFG1 ∆N	This study
CAY9730	efg1∆/∆::EFG1 ∆C	This study
CAY9732	efg1∆/∆::EFG1 ∆NC	This study
CAY13647	efg1∆/∆::EFG1-TAF15 PrLD swap	This study
CAY11947	efg1∆/∆::EFG1 YF-to-S	This study
CAY11949	efg1∆/∆::EFG1 ∆polyQ	This study
CAY11948	efg1∆/∆::EFG1 polyQG	This study
CAY12633	efg1∆/∆::EFG1::EFG1	This study
CAY14163	efg1∆/∆::EFG1 YF-to-S::EFG1 YF-to-S	This study
CAY3004	brg1∆/∆	C. Nobile (TF22)
CAY11942	brg1∆/∆::BRG1	This study
CAY11943	brg1∆/∆::BRG1 ∆N	This study
CAY11944	brg1∆/∆::BRG1 ∆C	This study
CAY11945	brg1∆/∆::BRG1 ∆NC	This study
CAY12228	brg1∆/∆::BRG1 YF-to-S	This study
CAY12222	brg1∆/∆::BRG1 ∆polyQ	This study
CAY12225	brg1∆/∆::BRG1 polyQG	This study
CAY3008	bcr1∆/∆	C. Nobile (TF137)
CAY12231	bcr1∆/∆::BCR1	This study
CAY12234	bcr1∆/∆::BCR1 ∆N	This study
CAY12237	bcr1∆/∆::BCR1 ∆C	This study
CAY12240	bcr1∆/∆::BCR1 ∆NC	This study
CAY12394	bcr1∆/∆::BCR1 YF-to-S	This study
CAY12398	bcr1∆/∆::BCR1 ∆polyQ	This study
CAY12402	bcr1∆/∆::BCR1 polyQG	This study
CAY9742	flo8∆/∆	D. Hogan (yLM774)
CAY12701	flo8∆/∆:: FLO8	This study
CAY12462	flo8∆/∆:: FLO8 ∆N	This study
CAY12697	flo8∆/∆::FLO8 YF-to-S	This study
CAY12699	flo8∆/∆::FLO8 ∆polyQ	This study
CAY12700	flo8∆/∆::FLO8 polyQG	This study
CAY14266	flo8∆/∆::FLO8-TAF15 PrLD swap	This study
CAY3010	MTLa/𝛼 arg4-	C. Nobile (OHY13)
